# Supplementary material for: Vitreoretinal Surgery for Intraocular Complications Following Radiotherapy Treatment of Uveal Melanoma
Source: Cancers (Basel). 2025 Dec 27;18(1):95. doi: 10.3390/cancers18010095 (PMC12785044; doi:10.3390/cancers18010095)
Supplement: Supplementary file 1 [file cancers-18-00095-s001.zip]

Archive with 1 entries (1 files):
- cancers-4015221-supplementary.xlsx
