# Supplementary material for: Vitreoretinal Surgery for Intraocular Complications Following Radiotherapy Treatment of Uveal Melanoma
Source: Cancers (Basel). 2025 Dec 27;18(1):95. doi: 10.3390/cancers18010095 (PMC12785044; doi:10.3390/cancers18010095)
Supplement: Supplementary file 1 [file cancers-18-00095-s001.zip › cancers-4015221-supplementary.xlsx]

## Sheet: Entire database
Sex	First visit	Age at primary management	Tumour eye	Clinical Tumour	Tumour Origin	Treatment	Pathology date	Specimen	Tumour	Tumour type	Cell type	Cytogenetic date	Monosomy 3	Cyto comments	Survival result	Local resection	Photocoagulation	Cryotherapy	Plaque	Enucleation	Exenteration	Orbital irradiation	TTT	Other treatment	Treat type	Vitrectomy	Detachment surgery	Other	Metastatic Disease	DOD	Death cause	Death Other	Presenting VA RE	Presenting VA LE	Latest VA RE	Latest VA LE	Tumour thickness (mm)	Tumour longitudinal diameter (mm)	Tumour transverse diameter (mm)	Possible tumour recurrence	Definite tumour recurrence	Primary site	Primary site margin	Extraocular
male	2020-08-10	46	right	melanoma	choroid	plaque radiotherapy																											6/6	6/6	6/7.5	6/5	13	10.6	5.3
male	2019-02-04	48	right	melanoma	choroid	plaque radiotherapy																											6/6	6/4.8	6/4.8	6/4.8	7.3	7	1.1
female	2019-06-17	32	right	melanoma	choroid	proton beam radiotherapy	2019-08-06	choroidal biopsy	Yes	melanoma	spindle B	2019-09-02	Yes	mlpa, msa, 3xploss	Uncertain									2019-08-06	25 gauge bx	2020-09-24		24/09/2020 15/12/2020					Counting Fingers	6/3.8-2	Counting Fingers	6/6	12.3	10.9	3
male	2018-06-25	57	right	melanoma	choroid	proton beam radiotherapy	2018-10-02	choroidal biopsy	Yes	melanoma	epithelioid	2018-10-31	Yes	mlpa, 1pxloss, 3x1, 6xgain, 8qxpoly	Bad									2018-10-02	25 gauge bx				2020-02-10	2021-05-02			6/6-1	6/4.8	6/18	6/5	13.8	13.2	4.8
female	2014-06-09	71	left	melanoma	choroid	plaque radiotherapy																								2023-05-03			6/6-2	6/6-1	6/9	6/18	10.8	9.8	2.5
female	2012-10-08	61	right	melanoma	ciliary body	proton beam radiotherapy	2012-11-13	choroidal biopsy	Yes	inconclusive		2012-11-26	No	mlpa, msa, 3x2	Good									2012-11-13	25 gauge biopsy					2015-07-04	other	Metastatic Endometrial Adenocarcinoma	6/4.8	6/6	6/7.5	6/7.5	8.4	8.2	4.7
female	2013-10-14	70	right	melanoma	choroid	proton beam radiotherapy																											6/7.5	6/6-1	6/9	6/6	8.1	7.2	1.1
female	2018-02-05	72	right	melanoma	choroid	proton beam radiotherapy	2018-04-17	choroidal biopsy	Yes	melanoma	spindle B	2018-05-11		mlpa, msa, not performed - insufficient material										2018-04-17	25 gauge bx								6/12	6/6	6/6	6/6	8.2	7.5	2.2
female	2013-10-14	71	left	melanoma	choroid	plaque radiotherapy																											6/7.5-1	6/7.5-1	6/9.5	6/15	10.5	6	1.8
female	2015-01-26	59	left	melanoma	choroid	plaque radiotherapy	2015-05-05	choroidal biopsy	Yes	melanoma	spindle B	2015-07-17	Yes	mlpa, msa, 3xploss										2015-05-05	25 gauge bx			2015-06-23					6/6-2	6/6-2	6/6	6/9	12.7	10.3	3.3
female	2020-07-13	69	left	melanoma	ciliary body	proton beam radiotherapy	2020-12-29	eye	Yes	melanoma	mixed	2021-02-02	Yes	mlpa, 1pxloss, 3x1, 6x2, 8qxpoly	Bad					2020-12-29													6/6	6/30	6/12	Artificial Eye	15.8	15.1	8		2020-12-10
male	2022-11-28	83	right	melanoma	choroid	enucleation	2022-12-05	eye	Yes	melanoma	mixed	2022-12-22	Yes	mlpa, 1pxloss, 3x1, 6x2, 8qxpoly	Bad																		6/12	6/7.5	Artificial Eye	6/7.5	16.2	14.4	9.3
male	2022-02-14	76	right	melanoma	choroid	proton beam radiotherapy	2022-05-03	choroidal biopsy	Yes	melanoma	spindle B		No	msa, 3x2	Good									2022-05-03	25 gauge bx								6/12	6/6	6/12	6/5	9.6	8.2	3.6
male	2013-06-24	79	right	melanoma	choroid	plaque/FNAB-TS	2013-07-02	choroidal biopsy	Yes	melanoma	spindle B	2013-07-15		mlpa, msa, not performed - insufficient material																			6/9.5	6/7.5+2	6/7.5	6/7.5	9.4	7.6	2.2
female	2019-03-25	83	right	melanoma	iris	proton beam radiotherapy																											6/7.5+2	6/6	Hand Movements	6/6	2.2	2	1.1
female	2019-03-11	50	left	melanoma	choroid	proton beam radiotherapy																											6/6-1	6/6-1	6/7.5	6/7.5	17.7	13.1	6.9
male	2017-09-25	70	left	melanoma	conjunctiva	excision	2017-09-26	conjunctival biopsy	Yes	melanoma																							6/7.5+1	6/6-1	6/7.5	6/6
male	2017-10-14	85	right	melanoma	choroid	plaque radiotherapy																								2019-10-01	unknown		6/9.5	6/9.5-2	6/7.5	6/9.5-1	10.8	9.9	3.1
female	2019-04-29	64	left	melanoma	choroid	enucleation	2019-04-30	eye	Yes	melanoma	mixed	2019-05-30	Yes	mlpa, 1px2, 3x1, 6x2, 8qx2	Bad									2019-10-08	conj excision				2022-11-01				6/6-1	6/15-1	6/18	Artificial Eye	18.3	16.9	8.6
male	2017-09-25	63	left	melanoma	choroid	proton beam radiotherapy																											Counting Fingers	6/6	6/7.5	Perception of Light	12	10.7	1.8
female	2015-09-28	65	left	melanoma	ciliary body	enucleation	2015-09-29	eye	Yes	melanoma	spindle B	2015-10-30	Yes	mlpa, 3x1, 6x2, 8qx2	Bad																		6/6-1	Counting Fingers	6/6-1	Artificial Eye	16.1	15.5	7.7
male	2014-03-10	63	right	melanoma	iris	proton beam radiotherapy	2014-03-11	iris biopsy	No																								6/12-2	6/15+1	6/9.5	6/12	99	99	99
female	2014-03-24	74	left	melanoma	choroid	plaque radiotherapy																		2015-12-08	ozurdex			05/04/2016 23/08/2016 29/11/2016 14/02/2017	2019-07-15	2019-07-21			6/7.5	6/6-1	6/7.5+2	6/19-1	13.9	12	2.5
female	2018-08-20	68	right	melanoma	iris	plaque radiotherapy	2018-08-31	choroidal biopsy	Yes	melanoma	spindle B																						6/9.5	6/9.5+1	6/7.5	6/6	4.9	3.8	2.4
male	2017-12-11	88	left	melanoma	choroid	enucleation	2020-06-29	eye	Yes	melanoma	epithelioid	2020-07-08	Yes	mlpa, msa, 1px2, 3x1, 6x2, 8qxpoly	Bad															2021-01-05	unknown		Counting Fingers	Counting Fingers	Counting Fingers	Artificial Eye	5.6	4.2	2.2
male	2013-11-18	68	left	melanoma	choroid	plaque radiotherapy																											6/4.8	6/4.8-2	6/6	6/9	6.8	5.5	1.3
male	2021-06-14	74	left	melanoma	choroid	enucleation	2021-06-25	eye	Yes	melanoma	epithelioid	2021-08-13	Yes	mlpa, msa, 3x1	Bad																		6/6	Perception of Light	6/6	Artificial Eye	20.2	20	12.7
male	2013-03-11	72	left	melanoma	choroid	plaque radiotherapy	2013-03-12	choroidal biopsy	Yes	melanoma	mixed	2013-04-08	No	mlpa, msa, 3x2	Good									2013-04-26	scleral graft					2016-02-13	other	metastatic lung cancer	Hand Movements	6/24+2	Hand Movements	6/24-1	14.9	11.7	3.9
male	2019-06-17	53	right	melanoma	choroid	plaque radiotherapy																											6/3.8-1	6/6+2	6/24	6/5	3.2	1.8	0.4
male	2012-04-23	77	right	melanoma	choroid	plaque radiotherapy											2014-11-14							2013-01-15	proton beam			27/11/2014 29/09/2015 26/01/2016		2019-06-20	other		6/19	6/7.5+1	Counting Fingers	6/6	7.5	6.5	1.9	2012-10-05	2013-01-04
male	2022-10-24	76	left	melanoma	choroid	proton beam radiotherapy																											6/6	6/7.5	6/6	6/24	5.8	4.7	1.4
female	2017-09-11	74	right	melanoma	choroid	proton beam radiotherapy																						2022-10-11					6/9.5+2	6/9.5+2	6/12	6/6	9.8	6.9	2.4
female	2018-08-02	58	right	melanoma	choroid	plaque radiotherapy																											6/6	6/4.8-1	6/6	6/4	13.4	10.8	4.4
female	2021-10-25	49	right	melanoma	choroid	plaque/FNAB-TS	2021-11-09	choroidal biopsy	Yes	melanoma	mixed	2021-11-19	No	mlpa, msa, 3x2	Good																		6/5	6/6	6/5	6/5	12.8	10.6	5.1
female	2012-11-22	60	right	melanoma	conjunctiva	conjunctival biopsy	2012-11-27	conjunctival biopsy	Yes	C-MIN	cmin8													2013-10-25	conj mapping bx								6/6	6/6	6/6	6/6
female	2021-05-24	51	right	melanoma	iris	proton beam radiotherapy																											6/6	6/5	6/5	6/6	2.5	2.5	1.2
male	2018-10-15	61	right	melanoma	choroid	enucleation	2018-10-26	eye	Yes	melanoma	epithelioid	2018-11-20	Yes	mlpa, 1px2, 3x1, 6x2, 8qxpoly	Bad																		6/24	6/9.5	Artificial Eye	6/9.5	17.6	15.7	6.9
male	2016-08-01	47	left	melanoma	choroid	enucleation	2016-08-09	eye	Yes	melanoma	spindle B	2016-09-05	No	mlpa, 1pxloss, 3qxploss, 6xgain, 8qxpoly, msa 3x2	Uncertain																		6/4.8	6/4.8	6/5	Artificial Eye	16.2	15.6	8.5
female	2014-03-24	89	left	melanoma	choroid	plaque radiotherapy																											6/12	6/19	6/15	6/19	11.7	10.4	3.1
female	2019-12-02	63	right	melanoma	choroid	proton beam radiotherapy	2020-01-28	choroidal biopsy	Yes	melanoma	spindle B	2020-02-25	No	mlpa, msa, 3x2	Good									2020-01-28	25 gauge bx				2022-07-29				6/6-2	6/4.8-2	Counting Fingers	6/7.5	9.2	7.1	1.1
male	2022-07-11	62	right	melanoma	choroid	enucleation	2022-07-12	eye	Yes	melanoma	spindle B	2022-07-28		msa, 3px1, 3qx1	Bad														2023-11-27				6/12	6/4	Artificial Eye	6/4	19.5	17	8.9
female	2017-06-05	77	right	melanoma	choroid	plaque/FNAB-TS	2017-06-13	choroidal biopsy	Yes	melanoma	spindle B	2017-08-07		msa, unclear															2019-07-22				6/7.5	6/9.5-1	6/36	6/7.5	16.1	11	4.7
male	2019-05-20	46	left	melanoma	choroid	local resection	2019-06-18	tumour	Yes	melanoma	epithelioid	2019-07-24	Yes	mlpa, 1px2, 3x1, 6x2, 8qxpoly	Bad				2024-01-09	2020-05-29						2019-07-16		20/09/2019 22/11/2019					6/4.8	6/15	6/5	Artificial Eye	15.4	12.6	9.9
female	2018-06-25	55	left	melanoma	choroid	proton beam radiotherapy																											6/6-1	6/6	6/12	6/15	9	8.5	1.6
male	2022-02-07	40	right	melanoma	choroid	proton beam radiotherapy	2022-04-19	choroidal biopsy	Yes	melanoma	spindle B		No	msa, 3x2	Good									2022-04-19	25 gauge bx								6/6	6/5	6/6	6/5	9	8.2	1.5
female	2016-09-05	67	left	melanoma	choroid	plaque radiotherapy																											6/4.8-2	6/4.8-1	6/7.5	6/36	11.2	9.8	3.6
male	2019-12-16	55	left	melanoma	choroid	photodynamic therapy																		2020-12-22	insertion markers								6/6	6/6	6/5	Counting Fingers	4.7	4	0.7
male	2013-02-04	74	right	melanoma	conjunctiva	excision	2013-02-05	conjunctival biopsy	Yes	melanoma	cmin6													2016-03-29	conj bx					2018-04-29	other	Metastatic Prostate Cancer	6/6-1	6/6-1	6/6-2	6/6
female	2012-01-30	98	right	melanoma	choroid	observation																								2012-11-06	other	aspiration pneumonia	No Light Perception	Perception of Light	No Light Perception	Perception of Light	12.1	11.8	6.4
male	2022-07-25	59	left	melanoma	choroid	proton beam radiotherapy																											6/6	6/12	6/6	6/15	5.6	4.2	1.4
male	2019-05-30	66	left	melanoma	choroid	plaque/FNAB-TS	2019-06-25	choroidal biopsy	Yes	melanoma	spindle B	2019-07-12	No	mlpa, msa, 3x2	Good																		6/15	6/6	6/15	6/6	9.9	9.1	1.9
male	2012-05-28	76	left	melanoma	choroid	proton beam radiotherapy																								2014-06-23	other	Haemorrhagic Stroke	6/12	6/30	6/15+2	6/30-2	5.2	4.7	1.4
female	2017-09-16	31	right	melanoma	iris	proton beam radiotherapy																											6/4.8-1	6/3-1	6/6	6/6	3.9	3.5	1.5
female	2015-08-22	79	left	melanoma	choroid	plaque radiotherapy																											6/9.5+1	6/12-2	6/6-1	6/7.5-2	12.5	11.4	3.2
female	2012-11-19	55	right	melanoma	choroid	proton beam radiotherapy																											6/6-2	6/6-2	6/48	6/6	8.6	7.5	1.5
male	2018-10-08	56	right	melanoma	iris	proton beam radiotherapy																											6/4.8-2	6/4.8	6/6	6/5	4	3.8	1.8
female	2014-01-13	74	left	melanoma	choroid	enucleation	2014-01-21	eye	Yes	melanoma	mixed	2014-02-05	Yes	mlpa, 1pxloss, 3xbloss, 6xgain, 8qxgain	Bad															2015-08-26	definite metastatic melanoma		6/12	Hand Movements	6/7.5-2	Artificial Eye	16.5	13.5	4.5
female	2019-07-22	72	left	melanoma	choroid	proton beam radiotherapy																											6/9.5-2	6/6-1	6/12	6/12	12.6	10.4	1
male	2014-05-19	66	right	melanoma	choroid	enucleation	2014-06-05	eye	Yes	melanoma	spindle B	2014-06-11	Yes	mlpa, 1xploss, 3xploss, 6xgain, 8x2	Uncertain																		6/15-2	6/3.8-2	Artificial Eye	6/3.8-2	16	14.2	7.8
female	2014-10-10	85	left	melanoma	conjunctiva	observation at home hospital																											6/7.5-1	6/9.5-1	6/7.5-1	6/9.5-1
female	2015-12-14	68	left	melanoma	choroid	plaque radiotherapy																											6/4.8-2	6/6+2	6/6	6/9	9.5	8.2	2.6
male	2013-04-08	65	left	melanoma	choroid	proton beam radiotherapy	2013-05-24	choroidal biopsy	Yes	melanoma	epithelioid	2013-06-27	Yes	mlpa, msa 3x1	Bad									2013-05-24	25 gauge bx	2016-06-07		08/11/2016 07/02/2017					6/6-1	6/7.5+1	6/9.5-2	Hand Movements	15.4	14.5	5.7
male	2020-02-17	82	right	melanoma	ciliary body	proton beam radiotherapy	2021-12-21	vitrectomy	Yes	melanoma		2022-01-18	No	mlpa, msa, 3x2	Good											2021-12-21		2022-01-07					6/15+2	6/6-1	Counting Fingers	6/6	14.4	13.5	11.3
female	2012-10-29	48	right	melanoma	iris	proton beam radiotherapy																											6/6	6/6	6/9.5	6/6	2.5	2.5	1.7
male	2021-06-28	87	left	melanoma	choroid	proton beam radiotherapy																											6/48	6/60	6/48	6/60	13	12.7	5.2
male	2020-11-01	58	right	melanoma	choroid	enucleation	2020-11-17	eye	Yes	melanoma	mixed	2020-12-22	No	mlpa, msa, 3x2	Good																		Perception of Light	6/5	Artificial Eye	6/5	19.2	18.7	9.7
female	2018-01-22	67	right	melanoma	conjunctiva	observation at home hospital	2022-05-24	conjunctival biopsy	Yes	melanoma	epithelioid								2022-07-12					2022-05-24	biopsy								6/6	6/6	6/7.5	6/5
female	2018-04-09	71	right	melanoma	choroid	plaque radiotherapy																											6/7.5	6/12	6/7.5	6/6	9.6	8.5	2.2
female	2012-01-30	77	right	melanoma	choroid	plaque/FNAB-TS	2012-01-31	choroidal biopsy	Yes	melanoma	spindle B	2012-02-13	No	mlpa, 1x2, 3px2, 3qxgain, 6pxloss, 6qx2, 8x2	Good															2014-09-20	other	Community acquired pneumonia - septic	6/19-2	6/12-2	6/24	6/15+1	12.4	10.3	4.5
female	2019-03-04	75	left	melanoma	choroid	proton beam radiotherapy																											6/6	6/6	6/6	6/7.5	11.7	10.6	3.2
female	2017-05-08	87	left	melanoma	conjunctiva	referred to ophthalmologist																								2018-10-25	unknown		6/7.5-1	6/24	6/7.5-1	6/24
female	2022-01-24	79	right	melanoma	ciliary body	enucleation	2022-01-28	eye	Yes	melanoma	epithelioid	2022-02-07	Yes	mlpa, 1px2, 3x1, 6x2, 8qxpoly	Bad																		6/15	6/9	Artificial Eye	6/7.5	15.7	12.1	10.1
female	2019-10-07	27	left	melanoma	iris	proton beam radiotherapy																											6/6-1	6/6	6/9	6/7.5	2.5	2.4	0.9
male	2018-08-02	63	left	melanoma	choroid	enucleation	2018-08-07	eye	Yes	melanoma	spindle B	2018-08-30	No	mlpa, 1px2, 3x2, 6pxpoly, 8qxpoly	Uncertain														2019-04-01	2021-02-22	definite metastatic melanoma		6/7.5	6/7.5-2	6/6	Artificial Eye	20.1	18	8.9
male	2014-03-31	31	left	melanoma	iris	proton beam radiotherapy																											6/4.8-2	6/7.5+2	6/5	6/6	2.8	2.4	1.5
female	2022-06-06	70	left	melanoma	conjunctiva	conjunctival biopsy	2022-06-06	conjunctival biopsy	Yes	melanoma	epithelioid								2022-08-09														6/7.5	6/6	6/6	6/15
female	2020-03-23	79	right	melanoma	choroid	proton beam radiotherapy																											6/12	6/6	6/15	6/12	10.9	10.5	2.5
female	2019-09-09	50	left	melanoma	choroid	proton beam radiotherapy																											6/4.8	6/4.8	6/6	6/6	8.2	7.7	1
female	2014-10-20	67	left	melanoma	conjunctiva	excision	2014-10-21	conjunctival biopsy	Yes	melanoma	cmin8																						6/6-2	6/7.5-1	6/7.5+1	6/9.5-1
male	2018-03-19	66	right	melanoma	choroid	proton beam radiotherapy																											6/7.5	6/6	6/12	6/6	9	8.4	2.2
female	2021-06-28	75	left	melanoma	choroid	plaque radiotherapy																											6/9	6/9	6/6	6/7.5	7.4	6.2	1.5
female	2012-08-06	62	right	melanoma	choroid	plaque radiotherapy	2012-09-21	choroidal biopsy	Yes	melanoma	spindle B	2012-10-05	No	mlpsa, msa, 3x2	Good									2012-09-21	25 gauge biopsy								6/12-1	6/30	6/15-2	6/7.5-2	7.6	6.6	2
female	2021-02-01	60	left	melanoma	choroid	plaque radiotherapy																											6/5	6/5	6/6	6/6	4.8	4.5	1.2
male	2013-10-21	60	right	melanoma	choroid	proton beam radiotherapy																											6/12	6/7.5+2	6/24	6/5	11.4	9.4	3.9
male	2021-06-21	36	right	melanoma	ciliary body	plaque/FNAB-TS	2021-07-06	choroidal biopsy	Yes	melanoma		2021-07-20	No	mlpa, msa, 3x2	Good													2022-05-03					6/6	6/5	6/9	6/5	7.6	7.2	4.9
male	2012-10-01	51	right	melanoma	choroid	enucleation	2012-10-02	eye	Yes	melanoma	spindle B	2012-10-30	Yes	mlpa, 1xbloss, 3xloss/gain, 6xgain, 8x2	Bad																		6/4.8-2	6/7.5+1	Artificial Eye	6/7.5+1	16.2	10.8	14.8
female	2014-06-02	80	right	melanoma	caruncle	excision	2014-06-03	caruncle biopsy	Yes	melanoma																							6/60+2	6/12-1	6/9.5	6/15
female	2014-12-22	79	right	melanoma	choroid	plaque radiotherapy																								2021-12-08	definite metastatic melanoma		6/60-3	Counting Fingers	Counting Fingers	Hand Movements	6.9	5.7	0.9
male	2012-03-05	82	left	melanoma	choroid	plaque radiotherapy																								2016-11-05	other	Bronchopneumonia	6/6-1	6/7.5+2	6/6	6/7.5-1	9.9	9.4	2.2
female	2014-06-16	40	left	melanoma	choroid	proton beam radiotherapy																											6/6+2	6/48-1	6/4.8	6/9.5	9.1	7.2	2
female	2016-01-04	41	right	melanoma	ciliary body	local resection	2016-01-26	tumour	Yes	melanoma	spindle B	2016-02-12	Yes	mlpa, 1pxloss, 3xloss, 6x2, 8qxpoly	Bad																		6/15	6/6	6/18	6/6	15.6	15.2	8.5
female	2014-07-21	86	right	melanoma	ciliary body	enucleation	2014-08-29	eye	Yes	melanoma	mixed	2014-09-19	Yes	mlpa, 1pxloss, 3xloss, 6qxloss, 8x2	Bad															2019-03-04	unknown		Hand Movements	6/60	Artificial Eye	6/60	15.5	14.3	7.2
female	2021-12-13	82	right	melanoma	ciliary body	plaque radiotherapy																											6/18	6/9	Counting Fingers	6/6	13.7	12.3	7.7
male	2019-09-09	55	right	melanoma	iris	proton beam radiotherapy																											6/48-1	6/6	6/38-2	6/3.8	3	2.3	0.6
male	2018-03-19	38	left	melanoma	choroid	proton beam radiotherapy	2018-03-20	choroidal biopsy	Yes	melanoma	spindle B												2019-08-13					13/08/2019 04/06/2020 03/09/2020 20/05/2021 30/09/2021 30/12/2021 14/04/2022					6/6-1	6/6+2	6/60	6/5	16.2	13.3	4
female	2022-01-10	67	right	melanoma	choroid	plaque radiotherapy																											6/9	6/6	6/12	6/6	8.8	8.5	2.3
female	2012-11-26	56	left	melanoma	choroid	enucleation	2012-11-27	eye	Yes	melanoma	mixed	2013-01-14	No	mlpa, 1xbloss, 3xbloss, 6x2, 8q24xbgain	Good																		6/4.8+2	6/60	6/4.8+2	Artificial Eye	11.3	10.8	2.3
male	2016-01-04	89	left	melanoma	conjunctiva	treatment elsewhere	2016-11-04	conjunctival biopsy	Yes	melanoma																				2017-08-23	unknown		6/6-2	6/19-2	6/7.5-1	6/24-2
male	2021-07-05	74	right	melanoma	choroid	proton beam radiotherapy																											6/9	6/6	6/7.5	6/6	5.1	4.7	1.2
male	2014-02-24	61	right	melanoma	choroid	proton beam radiotherapy																											6/12+1	6/6-1	6/36	6/6	4.3	3.2	0.7
male	2019-01-07	80	right	melanoma	choroid	plaque radiotherapy																											6/12	6/9.5	6/12	6/9	9.8	9.5	2.7
male	2016-08-13	67	right	melanoma	choroid	enucleation	2016-08-30	eye	Yes	melanoma	spindle B	2016-10-06	No	mlpa, 1px2, 3x2, 6pxpoly, 8x2	Good																		6/9.5-2	6/12	Artificial Eye	6/6	15	13.8	9.8
male	2016-12-22	46	left	melanoma	choroid	proton beam radiotherapy	2017-02-14	choroidal biopsy	Yes	melanoma	spindle B	2017-03-08	No	mlpa, msa, 3x2	Good									2017-02-14	25 gauge bx								6/6-2	6/9.5	6/6	Hand Movements	16.1	11.9	6.8
female	2013-08-29	82	right	melanoma	ciliary body	25-gauge biopsy	2013-09-06	choroidal biopsy	Yes	melanoma	epithelioid	2013-10-01	Yes	mlpa, 1xloss, 3xloss, 6x2, 8xgain	Bad					2013-10-25										2016-02-05	other	oesophageal carcinoma	6/12	6/6-2	Artificial Eye	6/7.5-1	10.8	10.3	10.1
male	2016-10-10	69	left	melanoma	choroid	plaque/FNAB-TS	2016-10-11	choroidal biopsy	Yes	melanoma	epithelioid	2016-11-07	Yes	mlpa, msa, 3xloss	Bad													2021-12-09					6/4.8-1	6/7.5	6/6	6/30	15.1	12.6	5.2
female	2015-09-07	71	left	melanoma	choroid	plaque radiotherapy	2015-09-29	choroidal biopsy	Yes	melanoma	spindle B	2015-10-30	No	mlpa, msa, 3x2	Good																		6/7.5+1	6/6-1	6/18	6/48	10.1	8.2	2.2
male	2020-03-16	77	right	melanoma	choroid	plaque radiotherapy																											6/24+2	6/60-2	6/12	6/60	10.1	9.6	2.1
male	2019-03-11	54	right	melanoma	choroid	plaque radiotherapy																											6/6-1	6/7.5-1	6/7.5	6/7.5	10.3	8.4	2.1
female	2012-03-12	58	right	melanoma	conjunctiva	treatment elsewhere	2012-04-17	conjunctival biopsy	Yes	C-MIN	cmin4													2012-04-17	conj biopsy								6/4.8-1	6/7.5-2	6/6	6/6
female	2022-05-23	75	left	melanoma	choroid	plaque radiotherapy																											6/7.5	6/12	6/7.5	6/7.5	12.7	10.1	3.4
female	2016-05-16	62	right	melanoma	choroid	plaque radiotherapy																											6/7.5-1	6/6-1	6/30	6/15	12.5	10.2	4.6
female	2016-01-18	78	right	melanoma	ciliary body	enucleation	2016-01-29	eye	Yes	melanoma	mixed	2016-03-10	Yes	mlpa, 1pxloss, 3xloss, 6x2, 8qxpoly	Bad																		Counting Fingers	6/9.5	Artificial Eye	6/9.5	15.3	14.4	12.3
male	2014-12-08	51	left	melanoma	choroid	enucleation	2014-12-19	eye	Yes	melanoma	spindle B	2015-01-26	No	mlpa, msa3x2	Good																		6/4.8-2	6/30-2	6/6	Artificial Eye	8.9	6.8	7.2
male	2018-12-03	54	right	melanoma	choroid	proton beam radiotherapy																											6/6	6/6	6/5	6/5	12.9	12.1	3
female	2021-05-24	86	left	melanoma	ciliary body	plaque radiotherapy																											6/7.5	6/15	6/9	6/24	4.3		2.5
male	2014-03-10	50	left	melanoma	choroid	enucleation	2014-03-25	eye	Yes	melanoma	mixed	2014-04-22	No	mlpa, 1px2, 3x2, 6pxgain, 8qxgain	Uncertain														2016-08-01	2023-04-01			6/4.8+1	Hand Movements	6/4.8-1	Artificial Eye	16.6	14.4	12.4
male	2016-03-12	38	right	melanoma	ciliary body	plaque radiotherapy																											6/6	6/4.8-1	6/6	6/4.8-1	3.9	3	2.5
female	2019-02-25	67	left	melanoma	choroid	enucleation	2019-03-05	eye	Yes	melanoma	spindle B	2019-03-21	Yes	mlpa, 1pxloss, 3xploss, 6pxgain, 8qxpoly	Bad																		6/7.5	Counting Fingers	6/9	Artificial Eye	13.6	12.7	8.3
female	2014-04-07	55	left	melanoma	choroid	plaque radiotherapy	2014-05-20	choroidal biopsy	Yes	melanoma	spindle B	2014-05-29	No	mlpa, msa, 3x2	Good									2014-05-20	25 gauge bx								6/7.5+1	6/7.5	6/6	6/9	10.8	8.6	1.8
male	2014-12-22	34	left	melanoma	iris	proton beam radiotherapy																											6/6	6/6-1	6/6	6/9	2.7	2.4	1
female	2022-03-28	58	left	melanoma	choroid	observation	2022-11-15	choroidal biopsy	Yes	melanoma	spindle B	2022-12-19		msa, 3x2	Good				2022-10-04														6/6	6/6	6/6	6/6	9.1	7.2	1.8
female	2012-01-23	50	left	melanoma	choroid	plaque radiotherapy																		2012-07-20	proton beam			07/05/2019 16/08/2019 20/12/2019 03/07/2020					6/4.8-1	6/15	6/9	6/18	9.9	8.8	1.9
male	2014-06-02	75	left	melanoma	choroid	enucleation	2014-06-03	eye	Yes	melanoma	spindle B	2014-06-11	Yes	mlpa, 1pxloss, 3xloss, 6x2, 8x2	Bad															2019-07-22	unknown		6/6	6/15+2	6/4.8-2	Artificial Eye	15.3	15	9.3
female	2020-01-13	27	right	melanoma	iris	proton beam radiotherapy																											6/6	6/4.8	6/6	6/5	2.3	2.2	1.2
male	2012-01-09	58	right	melanoma	choroid	plaque radiotherapy	2012-01-31	choroidal biopsy	Yes	melanoma	spindle B													2012-01-31	25 gauge biopsy								6/7.5-1	6/24+2	6/24-1	6/19+2	11.6	8.1	1.4
male	2012-01-09	79	left	melanoma	ciliary body	proton beam radiotherapy																								2015-12-05	other	metastatic prostate cancer	6/9.5	Hand Movements	6/12+2	No Light Perception	8		1.8
female	2012-01-09	38	left	melanoma	choroid	plaque radiotherapy																											6/6-2	6/9.5+1	6/7.5+2	6/12+2	7	5	1.2
female	2012-01-16	88	left	melanoma	conjunctiva	excision	2012-01-17	conjunctival biopsy	Yes	melanoma									2012-02-03					2012-02-23	mitomycin c			2013-09-20		2014-03-14	other	cardiac failure	6/9.5-1	6/9.5	6/12+1	6/12-2
female	2012-01-09	60	left	melanoma	choroid	plaque/FNAB-TS	2012-01-10	choroidal biopsy	Yes	melanoma	mixed	2012-01-30	No	mlpa, msa, 3x2	Good																		6/6+2	6/9.5	6/6	6/9.5	15.9	13.1	5.9
male	2012-01-09	63	left	melanoma	choroid	enucleation	2012-01-10	eye	Yes	melanoma	spindle B																			2012-07-03	definite metastatic melanoma		6/6-2	Perception of Light	6/6-2	Artificial Eye	19.1	18.7	13.5
female	2012-01-09	70	right	melanoma	choroid	plaque/FNAB-TS	2013-03-08	choroidal biopsy	Yes	melanoma	epithelioid	2013-03-25		mlpa, msa, not performed - insufficient material	Uncertain																		6/6-1	6/7.5+2	6/6	6/6	10.1	8.3	1.7
male	2012-01-09	48	left	melanoma	choroid	proton beam radiotherapy	2012-02-10	choroidal biopsy	Yes	melanoma	spindle B	2012-03-19	No	mlpa, msa, 3x2	Good									2012-02-10	25 gauge biopsy				2023-07-01				6/6-1	6/4.8	6/4.8-1	6/7.5	7.7	5.8	1.2
female	2012-01-09	73	right	melanoma	choroid	plaque/FNAB-TS	2012-01-13	choroidal biopsy	Yes	melanoma	spindle B	2012-01-30	No	mlpa, msa, 3x2	Good															2016-02-24	other	Atrial Fibrillation	6/19-1	6/15-1	6/7.5	6/7.5+1	11.7	10.5	3
female	2012-01-09	67	left	melanoma	choroid	plaque/FNAB-TS	2012-01-13	choroidal biopsy	No			2012-01-30	No	mlpa, msa, 3x2	Good																		6/7.5-1	6/7.5	6/7.5	6/4.8	10.3	10	2.5
male	2012-01-09	62	right	melanoma	choroid	plaque/FNAB-TS	2012-01-10	choroidal biopsy	Yes	melanoma		2012-01-30	No	mlpa, msa, 3x2	Good								2012-01-13										6/12	6/9.5-2	6/15-1	6/6-1	9.4	7.1	2.9
male	2021-06-21	63	right	melanoma	conjunctiva	Mitomycin C																								2022-05-26	unknown		6/9	6/9	6/6	6/6
female	2012-01-16	85	right	melanoma	choroid	proton beam radiotherapy																								2012-08-02	definite metastatic melanoma		6/15	6/38	6/15	6/38	17.2	17.1	3.7
female	2012-01-16	66	left	melanoma	choroid	plaque/FNAB-TS																								2018-08-22	definite metastatic melanoma		6/7.5-2	6/9.5	6/6-2	6/15	13.5	12.7	2.4
male	2012-01-16	59	right	melanoma	ciliary body	enucleation	2012-01-17	eye	Yes	melanoma	mixed	2012-01-30	Yes	mlpa, 1xbloss/bgain, 3xloss, 6pxloss, 8xgain	Bad															2016-12-19	definite metastatic melanoma		6/38	6/6-2	Artificial Eye	6/6-2	6.3	6.1	2.3
female	2012-01-16	61	right	melanoma	choroid	plaque radiotherapy	2012-02-28	choroidal biopsy	Yes	melanoma	spindle B	2012-03-19	No	mlpa, msa, 3x2	Good																		6/7.5-2	6/4.8-2	6/7.5-1	6/6+1	10	7.4	1.9
female	2012-01-16	58	left	melanoma	choroid	plaque/FNAB-TS	2012-01-17	choroidal biopsy	Yes	melanoma		2012-01-30		mlpa, msa, not performed - insufficient material	Uncertain																		6/6	6/15	6/7.5	6/18	13.3	12.3	4.2
male	2012-01-16	63	left	melanoma	choroid	proton beam radiotherapy	2012-02-13	choroidal biopsy	Yes	melanoma	spindle B	2012-02-27	No	mlpa, msa, 3x2	Good									2012-02-10	25 gauge biopsy								6/3.8-2	6/7.5+2	6/3.8	6/7.5+2	7.8	5.5	0.9
male	2012-01-16	57	right	melanoma	ciliary body	enucleation	2012-01-17	eye	Yes	melanoma	mixed	2012-02-06	Yes	mlpa, 1x2, 3xloss, 6xgain, 8xgain	Bad														2013-05-15	2013-06-23	definite metastatic melanoma		Perception of Light	6/6-1	Artificial Eye	6/6-1	18.2	17.1	11.8
male	2012-01-16	62	right	melanoma	choroid	plaque radiotherapy	2012-01-17	choroidal biopsy	Yes	melanoma		2012-01-30	No	mlpa, msa, 3x2	Good																		6/12+1	6/9.5+2	6/9.5-2	6/7.5	10	8.5	0.9
male	2012-01-16	83	right	melanoma	choroid	enucleation	2012-01-17	eye	Yes	melanoma	mixed	2012-01-30	Yes	mlpa, 1xloss, 3xloss, 6xloss, 8qxgain	Bad															2012-08-07	definite metastatic melanoma		6/24-1	6/15	Artificial Eye	6/15	17.1	15.1	6.2
male	2012-01-30	67	right	melanoma	iris	enucleation	2015-05-12	eye	Yes	melanoma	epithelioid	2015-06-05	No	mlpa, 1px2, 3x2, 6x2, 8x2	Good																		6/6+1	6/6-2	Artificial Eye	6/6+1	99	99	0.6
male	2012-01-23	81	left	melanoma	choroid	proton beam radiotherapy	2014-11-11	choroidal biopsy	Yes	melanoma	epithelioid													2014-11-11	25 gauge bx					2021-11-28			6/7.5	6/9.5	6/9	6/9	11.2	9.3	1.6
male	2012-01-23	62	right	melanoma	choroid	plaque radiotherapy																											6/6-1	6/7.5+1	6/7.5-2	6/6-2	8.5	7.6	2.3
male	2012-01-23	84	right	melanoma	choroid	plaque radiotherapy																											6/19-2	6/9.5	Perception of Light	6/7.5+2	11.6	9.2	1.8
male	2012-01-23	46	right	melanoma	choroid	enuc at home hospital	2012-02-10	eye	Yes	melanoma	mixed	2012-02-20	Yes	mlpa, 1xloss, 3xloss/gain, 6xgain, 8xgain	Bad																		6/19-1	6/6	Artificial Eye	6/6	13.9	12.5	9.9
female	2012-02-02	49	left	melanoma	iris	proton beam radiotherapy																											6/6-1	6/7.5+2	6/6-1	6/7.5+2	99	99	99
female	2012-01-30	76	left	melanoma	choroid	TTT																	2012-04-05							2015-09-22	other	Bronchopneumonia	Hand Movements	6/24	Counting Fingers	6/19-2	5.1	3.4	0.8
female	2012-01-30	36	left	melanoma	choroid	Declined treatment																											6/6-2	6/7.5-1	6/6-2	6/7.5-1	11.6	9	2.5
female	2012-01-30	49	left	melanoma	conjunctiva	excision	2012-01-31	conjunctival biopsy	Yes	melanoma									2012-02-24														6/7.5+1	6/6-1	6/7.5	6/9
female	2012-01-30	62	left	melanoma	choroid	enucleation	2012-01-31	eye	Yes	melanoma	mixed	2012-02-13	Yes	mlpa, 1xloss, 3xloss, 6xbloss/bgain, 8xgain	Bad																		6/6-2	6/7.5-1	6/6-2	Artificial Eye	15.9	10	9.8
female	2012-02-06	84	left	melanoma	choroid	proton beam radiotherapy																											6/7.5	6/7.5+1	6/7.5	6/7.5+1	14.8	14.5	4
male	2012-02-06	53	right	melanoma	choroid	enucleation	2012-02-07	eye	Yes	melanoma	spindle B	2012-02-20	Yes	mlpa, 1xloss, 3xloss, 6xgain, 8xgain	Bad																		6/7.5+1	6/9.5	Artificial Eye	6/9.5	12.8	11.3	11.3
female	2012-02-06	82	right	melanoma	choroid	proton beam radiotherapy	2015-03-31	choroidal biopsy	Yes	melanoma	spindle B	2015-04-22	No	mlpa, msa, 3xAI	Uncertain															2022-05-02	unknown		6/9.5	6/19	Hand Movements	6/12	9	6	1.2
female	2012-02-20	61	left	melanoma	choroid	plaque/FNAB-TS	2012-02-21	choroidal biopsy	Yes	melanoma	mixed	2012-03-05	No	mlpa, msa, 3x2	Good																		6/6	6/24	6/6-2	6/60-4	14.7	13	4.1
male	2012-02-20	53	left	melanoma	choroid	proton beam radiotherapy																											6/6-1	6/6-1	6/7.5	6/9	9.2	9.2	2.7
male	2012-02-27	67	right	melanoma	choroid	proton beam radiotherapy																											6/15-1	6/60-1	6/15-1	6/60-1	9.8	9.1	3.1
female	2012-02-20	35	left	melanoma	choroid	proton beam radiotherapy	2012-02-21	choroidal biopsy	Yes	melanoma	spindle B	2012-03-05	No	mlpa, msa, 3x2	Good																		6/6	6/6	6/4.8	6/6	9.8	8.8	2.1
male	2012-02-20	60	left	melanoma	choroid	enucleation	2012-02-21	eye	Yes	melanoma	spindle B	2012-03-05	No	mlpa, 1x2, 3pxbgain, 6pxgain, 6qxloss, 8qxgain	Good																		6/6+1	6/38-2	6/6+1	Artificial Eye	13.3	9.9	2.9
male	2014-09-15	73	right	melanoma	choroid	plaque radiotherapy																								2018-02-13	other	COPD	6/12-1	6/6	Counting Fingers	6/4.8+2	8.6	8.6	2.9
male	2012-02-27	72	left	melanoma	choroid	enucleation	2012-02-28	eye	Yes	melanoma	mixed	2012-03-19	Yes	mlpa, 1xloss, 3xloss, 6xloss, 8xgain	Bad														2012-03-15	2012-07-11	definite metastatic melanoma		6/7.5-1	Perception of Light	6/7.5-1	Artificial Eye	15.6	13.2	15.2
female	2012-02-27	45	right	melanoma	choroid	enucleation	2012-02-29	eye	Yes	melanoma	mixed	2012-03-26	Yes	mlpa, 1x2, 3xloss, 6xgain, 8qxgain	Bad																		6/60-1	6/9.5+2	Artificial Eye	6/9.5+2	11	10.6	10.9
female	2012-02-27	48	right	melanoma	choroid	proton beam radiotherapy																											6/6	6/6	6/18	6/15	3.7	3.6	0.6
male	2012-02-27	26	left	melanoma	iris	local resection	2012-03-13	tumour	Yes	melanoma	spindle B	2012-04-02	No	mlpa, msa, 3x2	Good																		6/3.8-2	6/3.8+2	6/5	6/5	1.8	1.6	1.6
female	2012-02-27	75	right	melanoma	choroid	plaque radiotherapy																								2013-08-14	other	metastatic renal cell ca	6/4.8-2	6/4.8+1	6/7.5+2	6/6	9.3	8.5	3.1
male	2012-02-27	82	right	melanoma	iris	observation at home hospital																								2019-01-05	unknown		6/6-2	6/6-1	No Light Perception	6/7.5-1	3.6	2.1	1.1
female	2012-03-05	48	left	melanoma	choroid	plaque radiotherapy	2012-03-09	choroidal biopsy	Yes	melanoma		2012-04-02	No	mlpa, msa, 3x2	Good																		6/4.8	6/4.8	6/3-2	6/3.8-1	10.7	6.8	1.4
female	2012-03-05	27	left	melanoma	choroid	plaque radiotherapy	2012-03-06	choroidal biopsy	Yes	melanoma	epithelioid	2012-03-19	No	mlpa, msa, 3x2	Good																		6/4.8-1	6/4.8-2	6/3.8-1	6/3	7.9	7	2
male	2012-02-27	51	left	melanoma	choroid	local resection	2012-02-28	tumour	Yes	melanoma	mixed	2012-03-19	Yes	mlpa, 1xloss, 3pxloss, 6xgain, 8q24xbloss	Bad																		6/7.5-1	6/7.5+2	6/7.5-1	6/7.5+2	13	10.7	10.1
female	2012-02-27	71	left	melanoma	ciliary body	enuc at home hospital	2012-03-08	eye	Yes	melanoma	epithelioid	2012-05-08	Yes	mlpa, 1xloss, 3xloss, 6xloss, 8xgain	Bad														2014-03-20	2015-12-12	other		6/6-2	6/9.5-1	6/6-2	Artificial Eye	15	12.3	7
male	2012-03-05	37	right	melanoma	iris	proton beam radiotherapy	2012-04-10	iris biopsy	Yes	melanoma	epithelioid	2012-05-08	No	mlpa, 1xgain, 3x2, 6xgain, 8q24xbgain	Good									2012-04-10	iris biopsy								6/6	6/4.8-1	6/30	6/5	99	99	99
female	2012-03-05	39	right	melanoma	choroid	plaque radiotherapy	2012-03-19	choroidal biopsy	Yes	melanoma		2012-03-19	No	mlpa, msa, 3x2	Good																		6/9.5-1	6/4.8	6/12-1	6/6-1	8.3	7.6	1.8
female	2012-03-12	49	right	melanoma	choroid	plaque radiotherapy	2012-05-01	choroidal biopsy	Yes	melanoma		2012-06-06	No	mlpa, msa, 3x2	Good									2012-05-01	25 gauge biopsy								6/6-1	6/7.5+2	6/6-1	6/6	7.9	6.3	1.4
female	2012-03-12	50	left	melanoma	choroid	enucleation	2012-03-13	eye	Yes	melanoma	mixed	2012-03-26	Yes	mlpa, 1xloss, 3xloss, 6pxloss, 8qxgain	Bad															2016-03-15	definite metastatic melanoma		6/7.5	6/6-1	6/7.5	Artificial Eye	16.5	14.5	7.1
male	2012-03-05	72	left	melanoma	choroid	plaque/FNAB-TS	2012-03-06	choroidal biopsy	Yes	melanoma		2012-03-19	Yes	mlpa, msa, 3x1	Bad									2012-06-29	roo	2012-03-09							6/6+2	6/4.8	6/7.5+2	6/4.8-1	12.5	10.9	3.2
female	2012-03-19	65	left	melanoma	choroid	plaque/FNAB-TS	2012-05-04	choroidal biopsy	Yes	melanoma	spindle B	2012-05-21	No	mlpa, msa, 3x2	Good																		6/4.8-1	6/30-1	6/6+2	6/38+2	10.3	5.3	2
female	2012-03-12	71	right	melanoma	ciliary body	local resection	2012-03-13	tumour	Yes	melanoma	spindle B	2012-03-26	No	mlpa, msa, 3x2	Good															2015-12-16	other	ruptured AAA	6/7.5	6/7.5+2	6/7.5	6/9.5	3.5	3	1.5
female	2012-03-12	74	left	melanoma	choroid	enucleation	2012-03-13	eye	Yes	melanoma	mixed	2012-03-26	Yes	mlpa, 1xloss/bgain, 3xloss, 6xgain, 8xbloss	Bad																		6/15+2	Hand Movements	6/15+2	Artificial Eye	10.8	10.4	8.4
female	2012-03-12	42	left	melanoma	choroid	enucleation	2012-03-13	eye	Yes	melanoma	mixed	2012-03-26	Yes	mlpa, 1xloss, 3xloss, 6pxgain, 6qxloss, 8q24xbloss	Bad																		6/7.5	6/7.5-1	6/6	Artificial Eye	19.2	12.4	3.8
male	2012-04-23	45	right	melanoma	choroid	local resection	2012-04-24	tumour	Yes	melanoma	spindle B	2012-05-14	Yes	mlpa, 1xloss, 3xloss, 6xgain, 8xgain	Bad																		6/48	6/4.8-1	6/48	6/4.8-1	17.8	14.4	7.7
male	2012-03-19	62	right	melanoma	choroid	plaque radiotherapy	2012-03-23	choroidal biopsy	Yes	melanoma	spindle B	2012-04-23	Yes	mlpa, 1xgain, 3xloss, 6pxgain, 8qxgain	Bad									2012-03-23	25 gauge biopsy								6/15-2	6/7.5-2	6/15-2	6/7.5-2	14.9	11.7	3.8
female	2012-03-19	67	right	melanoma	choroid	plaque radiotherapy	2012-03-23	choroidal biopsy	Yes	melanoma	spindle B	2012-04-06	No	mlpa, msa, 3x2	Good									2013-08-16	avastin	2012-11-30		2012-11-30					6/7.5	6/12+2	6/30	6/7.5+2	9.5	7.9	2.7
female	2012-03-19	60	left	melanoma	choroid	local resection	2012-03-20	tumour	Yes	melanoma	spindle B	2012-04-02	Yes	mlpa, 1x2, 3pxloss, 3qxbloss, 6pxgain, 8q24xgain	Bad																		6/6	6/6	6/6	6/12	12.7	12.3	7.4
female	2012-03-12	57	right	melanoma	choroid	plaque/FNAB-TS	2012-03-13	choroidal biopsy	No			2012-04-06	Yes	mlpa, msa, 3x2, 2nd sample(2013) 3x1	Bad									2013-02-26	markers				2013-09-19	2013-11-13	definite metastatic melanoma		6/6	6/6-1	Hand Movements	6/7.5+2	13.5	13.1	5.5		2013-02-14
male	2012-03-19	49	left	melanoma	choroid	proton beam radiotherapy	2012-04-20	choroidal biopsy	Yes	inconclusive		2012-05-08		mlpa, msa, allelic imbalance	Uncertain									2012-04-20	25 gauge biopsy								6/4.8	6/7.5-1	6/3.8+1	Counting Fingers	6	4.9	0.9
male	2014-01-27	62	left	melanoma	choroid	enucleation	2014-01-28	eye	Yes	melanoma	mixed	2014-02-14	Yes	mlpa, 1x2, 3x1, 6pxbgain, 8x2	Bad																		6/4.8	6/38+2	6/4.8	Artificial Eye	18.3	16.2	11.4
female	2012-03-19	79	right	melanoma	choroid	plaque radiotherapy																											6/9.5	6/7.5-2	6/60	6/7.5	8	7	2.1
male	2012-03-19	87	left	melanoma	choroid	enucleation	2012-04-17	eye	Yes	melanoma	spindle B	2012-05-08	Yes	mlpa, 1xloss, 3xloss, 6xgain, 8q24xgain	Uncertain															2014-12-13	other	neutropenic sepsis	6/9.5+2	6/15+2	6/9.5+2	Artificial Eye	12.2	10.1	2.2
female	2012-03-19	68	right	melanoma	choroid	proton beam radiotherapy											2017-05-02																6/7.5+2	6/6-1	6/15	6/6	10.8	9.8	2.2
female	2012-03-26	47	left	melanoma	choroid	plaque radiotherapy	2012-03-30	choroidal biopsy	Yes	melanoma	spindle B	2012-04-23	No	mlpa, msa, 3x2	Good									2012-03-30	25 gauge biopsy								6/4.8-2	6/6	6/6+2	6/6+1	9.4	7.9	2.2
male	2012-03-19	44	right	melanoma	choroid	endoresection	2012-03-20	endoresection specimen	Yes	melanoma	spindle B	2012-04-02	Yes	mlpa, 1xloss, 3xloss, 6x2, 8xgain	Good									2012-07-03	roo								6/48+1	6/6-2	6/60	6/6	9.7	7.6	4.2
female	2012-03-26	74	left	melanoma	choroid	plaque/FNAB-TS	2012-03-27	choroidal biopsy	Yes	melanoma	spindle B	2012-04-06	Yes	mlpa, msa, 3xloss	Bad														2014-02-12	2014-10-14	definite metastatic melanoma		6/6-1	6/7.5	6/7.5-2	6/9.5-2	14.3	13.6	5.8
female	2012-03-26	50	left	melanoma	choroid	proton beam radiotherapy	2012-04-24	choroidal biopsy	Yes	melanoma	epithelioid	2012-05-08	Yes	mlpa, msa, 3x1	Bad									2012-04-24	25 gauge biopsy	2015-05-19			2015-11-28	2017-07-03	definite metastatic melanoma		6/4.8-2	6/6	6/4.8-1	Hand Movements	12.9	12.7	6
male	2012-04-02	52	right	melanoma	choroid	proton beam radiotherapy	2012-05-18	choroidal biopsy	Yes	melanoma	epithelioid	2012-06-06	Yes	mlpa, 1xloss, 3xloss, 6xgain, 8xgain	Uncertain																		6/15+2	6/4.8-1	6/15+2	6/4.8-1	10.8	9.8	1
male	2012-04-02	57	right	melanoma	choroid	plaque radiotherapy	2012-06-12	choroidal biopsy	Yes	inconclusive		2012-06-12		mlpa, msa, not performed - insufficient material																			6/3.8-2	6/6-1	6/3.8-1	6/6	11.6	11.5	1.6
male	2012-04-02	77	left	melanoma	choroid	enucleation	2012-04-03	choroidal biopsy	Yes	melanoma	spindle B	2012-04-23	No	mlpa, msa, 3x2	Good																		6/6-2	6/24-1	6/6-2	Artificial Eye	16.2	15.2	9
male	2012-04-02	53	right	melanoma	choroid	plaque/FNAB-TS	2012-04-20	choroidal biopsy	Yes	melanoma		2012-05-08		mlpa, msa, insufficient dna for analysis																			6/19-2	6/6	6/19-2	6/6	11.2	10.9	4.2
male	2012-04-02	57	right	melanoma	choroid	local resection	2012-04-03	tumour	Yes	melanoma	spindle B	2012-04-23	Yes	mlpa, 1xloss, 3xloss/gain, 6xgain, 8x2	Bad																		6/6-1	6/6	Counting Fingers	6/6-1	16.7	14.1	7.3
male	2012-04-02	36	right	melanoma	choroid	local resection	2012-04-10	tumour	Yes	melanoma	spindle B	2012-04-23	Yes	mlpa, 1xloss, 3xloss, 6xgain, 8xgain	Bad																		6/15-1	6/4.8+1	Counting Fingers	6/6	16.5	14.1	7.2
male	2012-04-02	53	left	melanoma	choroid	proton beam radiotherapy	2012-05-18	choroidal biopsy	Yes	melanoma	epithelioid	2012-06-06	No	mlpa, 1xbgain, 3xgain, 6pxbloss/bgain, 8qxbloss	Good																		6/4.8-2	6/6-2	6/4.8-2	6/6+2	15.4	13	3.6
male	2012-05-03	67	right	melanoma	choroid	enucleation	2012-05-04	eye	Yes	melanoma	mixed	2012-05-14	Yes	mlpa, 1xbloss, 3xloss, 6pxbgain, 6qxloss, 8xgain	Bad															2013-02-16	definite metastatic melanoma		6/38-1	6/7.5-1	Artificial Eye	6/7.5-1	19.2	17.5	7.2
female	2012-04-02	56	right	melanoma	choroid	plaque radiotherapy																											6/7.5	6/7.5+1	6/12	6/9.5	9.5	7.5	0.9
female	2019-08-19	71	right	melanoma	iris	observation at home hospital																											6/7.5-1	6/6+1	6/7.5-1	6/6+1	4.5	3.2	0.5
female	2012-04-05	69	right	melanoma	choroid	plaque radiotherapy																											6/9.5-2	6/6-1	6/9.5-2	6/6-1	8.5	8.3	1.5
female	2012-04-16	54	right	melanoma	choroid	observation																											6/7.5+1	6/6-1	6/3.8-2	6/3.8-1	12.6	12.4	1.7
male	2012-04-12	60	left	melanoma	choroid	plaque/FNAB-TS	2012-04-13	choroidal biopsy	Yes	melanoma	spindle B	2012-05-21	Yes	mlpa, msa, 3x1	Bad															2015-02-11	definite metastatic melanoma		6/9.5	6/9.5	6/4.8+1	6/19-1	19	12.8	3.5
female	2012-04-12	61	left	melanoma	choroid	plaque radiotherapy	2012-04-24	choroidal biopsy	Yes	melanoma	epithelioid	2012-05-08	No	mlpa, msa, 3x2	Good																		6/6-1	6/6	6/6	6/6	7.7	4.9	1.5
female	2012-04-12	61	left	melanoma	choroid	plaque/FNAB-TS	2012-04-24	choroidal biopsy	Yes	melanoma	epithelioid	2012-05-08	Yes	mlpa, msa, 3xloss	Bad															2020-04-21	brain metasteses		6/7.5-2	6/6-1	6/6-2	6/7.5	15.8	13.1	3.9
male	2012-04-23	81	left	melanoma	choroid	enucleation	2012-04-24	eye	Yes	melanoma	mixed	2012-07-09	Yes	mlpa, 1xloss, 3xloss, 6qxloss, 8xgain	Bad															2017-09-05	other	old age	6/7.5+2	Counting Fingers	6/7.5+2	Artificial Eye	15.8	12.8	5.3
female	2012-04-16	62	left	melanoma	choroid	plaque radiotherapy	2012-05-01	choroidal biopsy	Yes	melanoma	epithelioid	2012-05-21	Yes	mlpa, msa, 3x1	Bad																		6/6-1	6/9.5-1	6/6	6/19	11.7	10.7	3.2
male	2012-04-16	63	left	melanoma	choroid	proton beam radiotherapy	2017-06-01	vitrectomy	No								2016-03-21									2017-06-01		25/04/2016 23/05/2016					6/6-1	6/6	6/6	Perception of Light	9.2	7.5	1.7
female	2012-04-16	76	left	melanoma	iris	enucleation	2012-04-17	eye	Yes	melanoma	mixed	2012-05-08	Yes	mlpa, 1xgain/loss, 3xloss, 6xloss, 8xgain	Bad															2013-08-24	definite metastatic melanoma		6/12	6/19	6/7.5	Artificial Eye	7.8	4.3	2.3
male	2012-04-16	65	right	melanoma	choroid	enucleation	2012-04-17	eye	Yes	melanoma	epithelioid	2012-04-30	Yes	mlpa, 1xloss, 3xloss, 6xloss, 8xgain	Bad														2019-06-01	2021-11-29			6/12-1	6/7.5+1	Artificial Eye	6/7.5+1	15.6	12.9	8.6
male	2012-04-16	76	right	melanoma	choroid	observation																											6/6-1	6/7.5+2	6/7.5+1	6/6	9.8	8.1	1.5
male	2012-04-23	45	left	melanoma	choroid	plaque radiotherapy																											6/6-2	6/6+2	6/5	6/9	6.9	4.2	0.9
female	2012-04-16	56	right	melanoma	iris	observation																											6/7.5+1	6/6-2	6/6-2	6/6	4.5	3.6	1
male	2012-04-23	83	left	melanoma	choroid	enucleation	2012-05-08	eye	Yes	melanoma	spindle B	2012-07-09	Yes	mlpa, 1xloss, 3xloss, 6pxgain, 8x2	Bad															2014-11-26	other	metastatic prostate ca	6/60	Counting Fingers	6/60	Artificial Eye	99	99	99
male	2012-04-30	44	right	melanoma	choroid	plaque radiotherapy	2012-05-22	choroidal biopsy	Yes	melanoma	mixed	2012-06-25	No	mlpsa, msa, 3x2	Good									2012-05-22	25 gauge biopsy								6/60-3	6/6	6/60-2	6/6-1	9	7.2	1.8
female	2012-04-23	45	left	melanoma	iris	proton beam radiotherapy																											6/4.8-1	6/6	6/6-2	6/6	2.8	2.7	0.7
male	2012-04-23	70	right	melanoma	choroid	enucleation	2012-04-27	eye	Yes	melanoma	spindle B	2012-07-16	No	mlpa, 1xloss, 3xbloss/bgain, 6pxgain, 6qxloss, 8q24xgain	Good																		Perception of Light	6/6	Artificial Eye	6/6	15.8	14.7	11.7
male	2012-04-30	76	right	melanoma	iris	proton beam radiotherapy																											6/60-1	6/6-2	6/60	6/6	5.2	4.3	1.3
female	2012-04-30	68	left	melanoma	choroid	enucleation	2012-05-01	eye	Yes	melanoma	mixed	2012-05-14	Yes	mlpa, 1xbloss, 3xloss, 6pxloss, 8qxgain	Bad															2013-03-23	other	carcinomatosis (unk primary}	6/9.5-2	Perception of Light	6/9.5-2	Artificial Eye	20.4	10.7	14.1
female	2012-04-30	69	right	melanoma	choroid	enucleation	2012-05-01	eye	Yes	melanoma	mixed	2012-05-28	Yes	mlpa, 1x2, 3xloss, 6xgain, 8qxgain	Bad														2015-01-20	2016-05-29	definite metastatic melanoma		6/6	6/4.8	Artificial Eye	6/4.8	16.1	14.9	6.1
female	2012-04-19	62	right	melanoma	choroid	treatment elsewhere																											6/9	Counting Fingers	6/9	Counting Fingers
female	2012-04-23	59	left	melanoma	choroid	enucleation	2012-05-15	choroidal biopsy	Yes	melanoma	epithelioid	2012-06-06	Yes	mlpa, 1xloss, 3xloss, 6pxbgain, 8q24xgain, msa, 3x1	Bad															2015-01-06	other	Cerebral Infarction	6/6-1	6/6-2	6/4.8	Artificial Eye	15.7	9.5	5.2
male	2012-04-30	25	left	melanoma	choroid	proton beam radiotherapy	2012-06-15	choroidal biopsy	Yes	melanoma	epithelioid	2012-08-09	No	mlpa, msa, 3x2	Good																		6/4.8	6/12-2	6/3.8-1	6/12	8.3	5.7	2.1
female	2012-04-30	64	left	melanoma	ciliary body	local resection	2012-05-01	tumour	Yes	melanoma	spindle B	2012-05-28	No	mlpa, 1x2, 3xbloss/gain, 6pxloss, 8q24xloss	Good				2012-06-01														6/6	6/9.5-1	6/7.5+2	6/9.5	3.5	3.2	1.5
female	2012-05-03	71	left	melanoma	choroid	plaque/FNAB-TS	2012-05-08	choroidal biopsy	Yes	melanoma	spindle B	2012-06-25	No	mlpa, msa, 3x2	Good																		6/7.5+2	6/6-1	6/7.5+2	6/7.5	11.5	10.4	2.2
female	2021-04-19	58	right	melanoma	choroid	plaque radiotherapy																											6/5	6/5	6/6	6/5	8.2	7.6	2.1
female	2013-01-21	36	right	melanoma	choroid	plaque radiotherapy																											6/6	6/3.8	6/6	6/6	12.7	11.9	2.4
male	2012-05-04	49	right	melanoma	choroid	proton beam radiotherapy	2012-06-19	choroidal biopsy	Yes	melanoma	spindle B	2012-07-09	Yes	mlpa, 1xloss, 3xloss, 6xgain, 8xgain	Bad								2012-06-19	2012-06-19	25 gauge biopsy			11/06/2020 16/07/2020					6/7.5+2	6/6	6/7.5	6/7.5	13.8	11.6	5.5
male	2012-05-10	59	left	melanoma	choroid	endoresection	2012-05-29	endoresection specimen	Yes	melanoma	epithelioid	2012-07-09	Yes	mlpa, 1xloss/gain, 3xloss, 6pxloss, 8x2	Bad											2014-01-17		2014-01-17					6/4.8-1	6/7.5	6/6-2	6/19-1	9.6	8.2	7.3
female	2012-05-10	59	right	melanoma	choroid	enucleation	2012-05-11	eye	Yes	melanoma	mixed	2012-07-09	Yes	mlpa, 1xloss, 3xloss, 6x2, 8qxgain	Bad															2014-03-18	definite metastatic melanoma		6/38-1	6/12	Artificial Eye	6/12	11.8	10.3	11.1
male	2012-05-14	52	right	melanoma	choroid	plaque radiotherapy	2012-05-15	conjunctival biopsy	Yes	naevus																							6/6-1	6/6	6/6	6/6	99	99	99
female	2012-05-14	55	left	melanoma	conjunctiva	excision	2012-05-15	conjunctival biopsy	Yes	melanoma	spindle B								2012-06-22					2013-08-16	conj biopsy								6/6-2	6/7.5	6/6-1	6/4.8-1
male	2012-05-21	79	left	melanoma	ciliary body	local resection	2012-05-22	tumour	Yes	melanoma	spindle B	2012-06-06	Yes	mlpa, 1xloss, 3xloss, 6pxgain, 8q24xbloss	Bad																		6/6-1	6/7.5	6/6-2	6/9.5-1	6.3	5.2	4
male	2012-05-14	65	right	melanoma	choroid	proton beam radiotherapy																											6/4.8-2	6/4.8	Counting Fingers	6/3.8-2	6.9	5.4	1.3
female	2012-05-14	75	left	melanoma	ciliary body	proton beam radiotherapy																								2014-04-18	other	Pulmonary Embolus	6/48-2	6/7.5-2	6/48-2	6/6-2	13.5	11.4	5.5
female	2012-05-14	43	right	melanoma	choroid	proton beam radiotherapy	2012-07-06	choroidal biopsy	Yes	melanoma	spindle B	2012-07-26	Yes	mlpa, 1xloss, 3xloss, 6xbloss/bgain, 8q24xbloss	Bad									2012-07-06	25 gauge biopsy								6/19-1	6/7.5+1	6/30-1	6/4.8	5.1	4.6	1.5
male	2012-05-10	43	right	melanoma	iris	proton beam radiotherapy																											6/7.5	6/4.8	6/7.5	6/4.8	9.3	5.3	0.5
male	2012-05-14	48	left	melanoma	choroid	proton beam radiotherapy	2012-07-06	choroidal biopsy	Yes	melanoma	spindle B	2012-07-30	Yes	mlpa, msa, 3xai	Uncertain									2012-07-06	25 gauge								6/4.8	6/24-1	6/3.8	6/24	9	8.4	1.1
male	2012-05-28	75	right	melanoma	choroid	plaque radiotherapy	2012-05-29	choroidal biopsy	Yes	melanoma	spindle B	2012-06-25	No	mlpa, msa, 3x2	Good															2017-01-17	other	Metastatic Neuroendocrine Tumour	6/6-2	6/7.5+1	6/15	6/6-1	8	5.7	1.4
male	2012-05-14	42	right	melanoma	choroid	proton beam radiotherapy	2012-06-15	choroidal biopsy	Yes	melanoma	spindle B	2012-07-02		mlpa, msa, not performed - insufficient material	Uncertain														2015-07-16	2016-03-28	definite metastatic melanoma		6/12+1	6/6-1	6/60-3	6/4.8-1	17.7	16.5	6.6
female	2014-09-29	73	right	melanoma	choroid	enucleation	2014-10-14	eye	Yes	melanoma	mixed	2014-10-28	Yes	mlpa, 1pxloss, 3xloss, 6pxgain, 8qxgain	Bad															2017-02-26	definite metastatic melanoma		6/48-1	6/9.5-1	Artificial Eye	6/9.5-1	20.6	19.2	5
female	2012-05-21	73	right	melanoma	choroid	enucleation	2012-05-25	eye	Yes	melanoma	spindle B	2012-06-06	No	mlpa, 1xbloss, 3xgain, 6xgain, 8xbloss	Good																		Hand Movements	6/6-1	Artificial Eye	6/6-1	16.2	16.2	7.2
male	2012-05-14	43	right	melanoma	choroid	enucleation	2012-05-15	eye	Yes	melanoma	mixed	2012-05-28	Yes	mlpa, 1xloss, 3xloss, 6xbloss, 8q24xgain	Bad																		6/9.5	6/4.8	Artificial Eye	6/4.8	11.3	10.5	3
male	2012-05-14	61	right	melanoma	choroid	enucleation	2012-05-15	eye	Yes	melanoma	mixed	2012-06-19	Yes	mlpa, 1pxloss, 3xloss, 6x2, 8qxgain	Bad														2015-05-08				Perception of Light	6/7.5	Artificial Eye	6/7.5	12	10.6	9.3
female	2012-05-21	82	left	melanoma	choroid	proton beam radiotherapy																											6/60	6/24-2	6/60	6/24-2	13.6	10.6	4.2
male	2012-05-21	68	right	melanoma	choroid	plaque radiotherapy	2012-05-22	choroidal biopsy	Yes	melanoma	epithelioid	2012-06-25	No	mlpa, msa, 3x2, biopsy, mlpa, 1x2, 3pxbloss, 3qxbgain, 6pxgain,¹6qxbloss, 8q24xgain, eye	Uncertain					2012-12-21													6/24-1	6/6-2	Artificial Eye	6/7.5	15.9	13.5	3.4	2012-11-23
male	2012-05-21	70	left	melanoma	choroid	plaque radiotherapy																								2012-12-26	other	ca oesophagus	6/6+1	6/9.5-1	6/6+1	6/9.5-1	13.2	12.7	1.2
male	2012-05-21	64	left	melanoma	choroid	TTT	2012-06-12	choroidal biopsy	Yes	melanoma	spindle B	2012-07-09		mlpa, msa, not performed - insufficient material									2012-12-07										6/6-2	6/6-1	6/6	6/4.8-2	5.3	4.7	0.9
female	2012-05-21	66	right	melanoma	choroid	enucleation	2012-05-22	eye	Yes	melanoma	spindle B	2012-07-09	No	mlpa, 1x2, 3xgain, 6xgain, 8qxgain	Good																		6/12	6/9.5	Artificial Eye	6/9.5	9.5	6.9	1.7
male	2012-05-21	50	left	melanoma	choroid	plaque/FNAB-TS	2012-05-22	choroidal biopsy	Yes	melanoma	spindle B	2012-06-06	No	mlpa, msa, 3x2	Good																		6/6-2	6/6-1	6/6	6/6-1	13.9	9.3	2.4
male	2012-05-21	64	right	melanoma	choroid	photodynamic therapy																											6/4.8-2	6/9.5+2	6/5	6/4	4.4	2.3	0.7
male	2012-05-28	78	left	melanoma	choroid	proton beam radiotherapy																											6/4.8-1	6/4.8-1	6/6	6/6	4.1	3.5	0.9
male	2012-05-21	63	right	melanoma	choroid	plaque radiotherapy																											6/7.5-1	6/7.5-1	6/7.5-2	6/7.5+1	9	7.6	2.1
male	2012-05-21	54	right	melanoma	choroid	plaque radiotherapy	2012-06-19	choroidal biopsy	Yes	melanoma	mixed	2012-07-02	Yes	mlpa, msa, 3x1	Bad									2012-06-19	25 gauge bx			2019-03-07					6/6+2	6/6-1	6/15+2	6/3.8-1	9.6	9.3	5
female	2012-05-21	60	right	melanoma	choroid	plaque radiotherapy																											6/7.5-2	6/4.8+1	6/12-2	6/4.8-2	5.2	3.7	1.1
female	2012-05-21	46	right	melanoma	choroid	proton beam radiotherapy																											Counting Fingers	6/4.8-1	Hand Movements	6/6	14.5	13.9	10.4
male	2012-05-28	79	right	melanoma	choroid	enucleation																								2014-10-12	other	Bronchopneumonia	6/15+2	6/15-1	Artificial Eye	6/15-1	12.2	11.3	2.6
male	2012-05-28	76	left	melanoma	choroid	enuc at home hospital																											6/9.5-1	6/48	6/9.5-1	6/48	12.6	10.2	3.2
male	2012-05-28	61	right	melanoma	choroid	plaque/FNAB-TS	2012-05-29	choroidal biopsy	Yes	melanoma	spindle B	2012-06-18		mlpa, not performed - insufficient material																			6/6-1	6/7.5+2	Counting Fingers	6/6	13	11.2	4.7
female	2012-05-28	35	right	melanoma	conjunctiva	treatment elsewhere																											6/6	6/6	6/5	6/5
male	2012-05-28	59	right	melanoma	choroid	enucleation	2012-06-21	eye	Yes	melanoma	epithelioid	2012-06-19	Yes	mlpa, 1xloss, 3xloss, 6qxloss, 8qxgain	Bad																		6/24-2	6/3.8-2	Artificial Eye	6/3.8-2	13	10.6	7.1
male	2012-05-31	61	right	melanoma	choroid	enucleation	2012-06-15	eye	Yes	melanoma	mixed	2012-07-09	No	mlpa, 1x2, 3x2, 6pxgain, 6qxloss, 8q24xgain	Uncertain															2015-03-11	definite metastatic melanoma		6/19-2	6/4.8	Artificial Eye	6/3.8-1	16.3	14.9	8.6
male	2012-06-11	71	right	melanoma	choroid	enuc at home hospital																											6/38-2	Counting Fingers	6/38-2	Counting Fingers	18	15.3	12.4
female	2012-05-28	63	right	melanoma	choroid	plaque radiotherapy	2012-06-26	choroidal biopsy	Yes	melanoma	spindle B	2012-07-16		mlpa, not performed - insufficient material										2012-06-26	25 gauge biopsy								6/6-2	6/7.5	6/4.8	6/4.8-1	8.3	6.8	1.5
female	2012-06-11	88	left	melanoma	choroid	plaque radiotherapy																								2016-02-24	other	Metastatic gastric carcinoma	6/12	6/15	6/12	6/19	7.8	7.7	2
female	2012-06-11	74	right	melanoma	choroid	proton beam radiotherapy	2012-06-13	choroidal biopsy	Yes	melanoma	spindle B	2012-07-09		mlpa, not performed - insufficient material																			6/7.5	6/7.5-2	Counting Fingers	6/6	8.8	6.4	2.7
male	2012-06-11	54	left	melanoma	choroid	photodynamic therapy																											6/4.8-2	6/9.5-2	6/4.8-2	6/9.5-2	6.5	5.3	1.3
female	2012-06-18	69	right	melanoma	choroid	plaque/FNAB-TS	2012-06-19	choroidal biopsy	No			2012-07-12		mlpa, msa, not performed - insufficient material													2012-07-27		2012-09-21	2014-10-13	other	Metastatic Breast Cancer	6/6-2	6/6	6/9.5+1	6/6-1	9.8	9.4	1.9
male	2012-06-11	68	right	melanoma	choroid	enucleation	2012-06-11	eye	Yes	melanoma	mixed	2012-07-09	Yes	mlpa, 1xgain, 3xloss, 6pxgain, 6qxloss, 8qxgain	Bad															2015-06-30	definite metastatic melanoma		Counting Fingers	6/6-2	Artificial Eye	6/6-2	17.6	13.5	11
male	2012-06-18	66	right	melanoma	choroid	plaque radiotherapy																											6/9.5-1	6/9.5-1	6/48	6/6-2	12.1	9	2.2
male	2012-06-11	82	left	melanoma	ciliary body	local resection	2012-06-12	tumour	Yes	melanoma	spindle B	2012-07-16	No	mlpa, 1xgain, 3pxbgain, 6pxloss, 8q24xbloss	Good																		6/6-2	6/9.5-2	6/7.5	6/19-1	4.3	3.8	1.9
male	2012-06-14	61	right	melanoma	choroid	plaque radiotherapy																											6/7.5+1	6/6-1	6/9	6/6	6.3	5	1
male	2012-06-18	73	right	melanoma	choroid	iridectomy	2012-06-28	iridocyclectomy	Yes	melanoma	spindle B	2012-07-23	No	mlpa, 1xbgain, 3xgain, 6x2, 8q24xbgain	Good															2013-03-06	other	sepsis	Hand Movements	6/48-1	6/12	6/6	8.7	6.7	1.2
female	2012-06-18	74	left	melanoma	choroid	plaque radiotherapy																											6/12	6/48	6/6	1/60	11.8	10	3.1
female	2012-06-25	59	left	melanoma	conjunctiva	excision	2012-06-26	conjunctival biopsy	Yes	melanoma									2012-08-03														6/6	6/4.8	6/4.8-1	6/6-2
male	2012-07-16	70	right	melanoma	choroid	proton beam radiotherapy																											6/7.5+2	6/4.8+2	6/6	6/3.8-1	8.2	6.7	0.9
male	2012-06-18	53	left	melanoma	choroid	plaque radiotherapy																											6/6-2	6/12-2	6/6-2	6/7.5-2	5.6	4.5	0.6
female	2012-06-21	42	right	melanoma	choroid	enuc at home hospital																											6/60-4	6/7.5+2	6/60-4	6/7.5+2	18.7	14.6	11.5
male	2012-07-02	83	right	melanoma	choroid	proton beam radiotherapy																											6/12+2	6/7.5	Hand Movements	6/6-2	9.2	9.1	1.3
female	2012-06-25	83	right	melanoma	choroid	plaque radiotherapy																								2014-11-27	other	accident - burns	6/15-2	6/12	6/19-2	6/9.5	10.3	9.1	2.2
female	2012-06-25	49	left	melanoma	choroid	proton beam radiotherapy	2012-07-27	choroidal biopsy	Yes	melanoma		2012-08-06	Yes	mlpa, 1xbloss, 3xloss, 6x2, 8qxloss	Bad																		6/7.5	6/30	6/6	6/60	9.2	9	1.7
female	2012-06-25	47	right	melanoma	choroid	enucleation	2012-06-26	eye	Yes	melanoma	spindle B	2012-07-09	Yes	mlpa, 1xloss, 3xloss, 6pxgain, 8q24xgain	Bad																		6/38	6/9.5	Artificial Eye	6/9.5	11.3	10.1	7.6
male	2012-06-25	67	left	melanoma	choroid	enuc at home hospital																								2013-06-20	definite metastatic melanoma		6/9.5	No Light Perception	6/9.5	No Light Perception	11.9	9.9	1.3
male	2012-06-25	16	right	melanoma	choroid	enuc at home hospital	2012-06-26	choroidal biopsy	Yes	melanoma	epithelioid	2012-07-30	Yes	mlpa, 1xloss, 3xloss, 6xgain, 8q24xloss	Bad																		6/9.5	6/15-2	6/9.5	6/15-2	15	13.2	6.3
male	2012-06-21	28	left	melanoma	choroid	proton beam radiotherapy	2012-07-31	choroidal biopsy	Yes	melanoma	mixed	2012-08-13	Yes	mlpa, 1xbloss, 3xloss, 6xloss, 8xgain	Bad									2012-07-31	25 gauge biopsy	2013-11-12			2018-12-14				6/15	6/9.5-1	6/12	No Light Perception	10.5	10.1	7
female	2012-07-02	37	right	melanoma	choroid	local resection	2012-07-03	tumour	Yes	melanoma	mixed	2012-07-16	Yes	mlpa, 1xloss, 3xloss, 6x2, 8xgain	Bad																		6/6-2	6/6-1	6/24+1	6/6-1	16.4	15.7	8.4
male	2012-07-02	69	left	melanoma	choroid	enucleation	2012-07-03	eye	Yes	melanoma	mixed	2012-07-16	Yes	mlpa, 1xloss, 3xloss, 6xloss, 8xloss/gain	Bad																		6/4.8-2	6/12-1	6/4.8-2	Artificial Eye	16.9	10.3	12.4
female	2012-07-02	77	both	melanoma	choroid	observation at home hospital																											6/6-1	6/6-2	6/7.5	6/12	99	99	1
female	2012-07-02	66	right	melanoma	choroid	plaque radiotherapy																											6/6-2	6/4.8-2	6/60-4	6/6-1	9.2	7.6	1.2
male	2012-07-05	68	left	melanoma	choroid	enuc at home hospital	2012-07-17	choroidal biopsy	Yes	melanoma	epithelioid	2012-07-30	Yes	mlpa, 1xbgain, 3xloss, 6xbgain, 8qxgain	Bad															2014-10-02	definite metastatic melanoma		6/7.5-1	6/15	6/7.5-1	6/15	19.5	18.6	10.8
male	2012-07-09	67	right	melanoma	choroid	proton beam radiotherapy	2012-08-17	choroidal biopsy	Yes	melanoma	mixed	2012-08-28	No	mlpa, 1x2, 3pxbgain, 3qxbloss, 6pxgain, 8q24xbloss	Good																		6/12	6/7.5+1	6/15	6/6-1	13.2	11	2.8
male	2012-07-09	45	left	melanoma	choroid	local resection	2012-07-10	tumour	Yes	melanoma	spindle B	2012-07-26	Yes	mlpa, 1xloss, 3xloss, 6xgain, 8q24xgain	Bad				2016-11-15														6/4.8-1	6/12	6/5	6/6	16.4	14.5	5.9		2016-11-03	No	Yes	No
female	2012-07-09	60	left	melanoma	choroid	proton beam radiotherapy	2012-08-17	choroidal biopsy	Yes	melanoma	epithelioid	2012-08-28		mlpa, not performed - insufficient material										2012-08-17	25 gauge biopsy								6/4.8	6/6	6/3.8	6/7.5-1	10	9.7	4.7
female	2012-07-23	81	left	melanoma	choroid	enucleation	2012-07-24	eye	Yes	melanoma	mixed	2012-08-20	Yes	mlpa, msa, 3xloss	Bad															2013-08-12	definite metastatic melanoma		6/12	6/19-1	6/12	Artificial Eye	19.8	18.1	2.5
male	2012-07-09	61	left	melanoma	choroid	proton beam radiotherapy	2012-07-27	choroidal biopsy	Yes	melanoma	mixed	2012-07-06	Yes	mlpa, 1xbloss, 3xloss, 6xgain, 8xbloss	Bad																		6/7.5	6/9.5-2	6/7.5	6/9.5-2	12.4	10.8	4.1
female	2012-07-12	65	right	melanoma	choroid	photodynamic therapy																											6/7.5-2	6/6	6/6-1	6/7.5	13.1	8.2	0.9
female	2012-07-16	64	left	melanoma	choroid	observation																											6/6-2	6/6-2	6/6+2	6/6	11.4	8.3	1.7	2014-01-23
female	2012-07-16	49	left	melanoma	choroid	proton beam radiotherapy	2015-03-31	choroidal biopsy	Yes	melanoma	spindle B	2015-04-22	No	mlpa, msa, 3xploss	Uncertain																		6/9.5+1	6/7.5-2	6/4.8	6/60	6.5	6.3	2.6
male	2012-07-16	43	right	melanoma	choroid	plaque/FNAB-TS	2012-07-17	choroidal biopsy	Yes	melanoma	spindle B	2012-07-30	No	mlpa, 1pxbloss, 3qxgain, 6xgain, 8x2	Good																		6/3-2	6/3-1	6/3	6/3.8+2	10.3	8.7	1.8
female	2012-07-16	68	right	melanoma	conjunctiva	excision	2012-07-17	conjunctival biopsy	Yes	melanoma									2012-08-21											2014-11-16	other	Metastatic Non Small Cell Lung Cancer	6/4.8-1	6/6+2	6/7.5	6/6
female	2012-07-16	60	right	melanoma	ciliary body	plaque radiotherapy																											6/7.5	6/7.5+1	6/7.5	6/6-2	5.8	5.5	1.5
male	2012-07-16	44	right	melanoma	choroid	proton beam radiotherapy	2012-07-27	choroidal biopsy	Yes	melanoma	epithelioid	2012-08-06	Yes	mlpa, 1xloss, 3xloss, 6xloss, 8xgain	Bad																		6/15-1	6/3-2	6/15-1	6/3-2	16.5	13.9	6.1
female	2012-07-30	50	left	melanoma	choroid	plaque radiotherapy																											6/6-1	6/7.5+2	6/4.8-1	6/6	10.2	9.9	1.4
male	2012-07-23	61	right	melanoma	choroid	plaque radiotherapy	2015-02-13	conjunctival biopsy	No														2012-08-10	2015-02-13	insertion markers			2015-02-13	2016-07-14	2017-07-17	definite metastatic melanoma		6/12	6/6-2	Counting Fingers	6/6-2	15.4	13.2	4.5		2015-02-12	No	Yes	No
male	2012-07-23	64	left	melanoma	ciliary body	proton beam radiotherapy	2012-08-17	choroidal biopsy	Yes	melanoma	spindle B	2012-08-28	Yes	mlpa, msa, 3x1	Bad					2015-04-07										2019-08-07	definite metastatic melanoma		6/4.8	6/9.5	6/4.8-1	Artificial Eye	18.3	14.4	7.8		2015-03-19	No	Yes
female	2012-07-23	64	right	melanoma	choroid	proton beam radiotherapy	2013-11-29	choroidal biopsy	Yes	melanoma	spindle B	2013-12-13	No	mlpa, 1x2, 3x2, 6xgain, 8x2	Good									2013-11-29	25g bx								6/4.8+1	6/4.8+1	6/60-4	6/4.8+2	9.5	9	2.7	2017-07-03
male	2012-07-23	62	right	melanoma	choroid	plaque radiotherapy	2012-08-14	choroidal biopsy	Yes	melanoma	epithelioid	2012-09-10	Yes	mlpa, 1x2, 3xploss, 6xgain, 8qxgain	Bad									2012-08-14	25 gauge biopsy			2019-02-15					6/6	6/6-1	6/19	6/4.8	14.6	9.8	3.1
male	2012-07-30	56	left	melanoma	choroid	proton beam radiotherapy	2012-08-17	choroidal biopsy	Yes	melanoma	spindle B	2012-08-20	No	mlpa, 1pxbgain, 3x2, 6x2, 8x2	Good									2012-08-17	25 gauge bx								6/4.8-2	6/6-2	6/6-2	6/7.5+2	13	11.9	6.5
male	2012-07-30	73	right	melanoma	choroid	plaque/FNAB-TS	2012-07-31	choroidal biopsy	Yes	melanoma	epithelioid	2012-08-13	No	mlpa, 1xbloss, 3pxbgain, 6pxloss, 8q24xbloss	Good																		6/4.8-2	Artificial Eye	6/15+2	Artificial Eye	12.4	10.2	3
male	2012-07-30	59	right	melanoma	choroid	observation at home hospital																								2015-05-23	other	multiple injuries	6/6-1	6/7.5+2	6/6-1	6/7.5+2	6.8	5.9	0.8
female	2012-07-30	64	left	melanoma	choroid	local resection	2012-07-31	tumour	Yes	melanoma	spindle B	2012-08-28	Yes	mlpa, msa, 3xAI	Bad											2012-09-04		2013-02-01					6/6	Counting Fingers	6/7.5	Hand Movements	17.4	16.3	6.5
female	2012-07-30	66	left	melanoma	choroid	observation																											6/4.8-2	6/6-1	6/6	6/6-2	3	2.9	0.7
female	2012-07-30	73	left	melanoma	choroid	enuc at home hospital	2012-08-30	eye	Yes	melanoma	spindle B	2013-04-15	Yes	mlpa, 1xloss, 3xloss/gain, 6xgain, 8xgain	Uncertain															2014-09-20	unknown		6/19+2	Counting Fingers	6/19+2	Artificial Eye	12.7	11.5	3.1
male	2015-01-05	59	right	melanoma	choroid	plaque/FNAB-TS	2015-01-20	choroidal biopsy	Yes	melanoma	mixed	2015-02-13	Yes	mlpa, msa, 3x1	Bad														2018-06-04				6/6	6/6	6/6-2	6/6	14.6	10.1	4.2
male	2012-08-06	78	left	melanoma	choroid	plaque radiotherapy																											6/60-1	6/6-2	Counting Fingers	6/7.5-1	7.2	6.5	1.7
male	2012-08-06	77	right	melanoma	choroid	enucleation	2012-08-07	eye	Yes	melanoma	spindle B	2012-08-20	Yes	mlpa, 1xloss, 3xloss, 6xloss, 8xgain	Bad															2015-04-27	definite metastatic melanoma		6/30+2	6/6-1	Artificial Eye	6/6-1	18	17.3	9.5
male	2012-08-06	70	right	melanoma	choroid	plaque radiotherapy																	2012-09-07										6/7.5-2	6/7.5-2	6/12-1	6/7.5	11.1	9.5	2.8
male	2012-08-06	60	right	melanoma	choroid	proton beam radiotherapy	2012-09-11	choroidal biopsy	Yes	melanoma	mixed	2012-10-09	Yes	mlpa, 1xbloss, 3xloss, 6xgain, 8qxbgain	Bad									2012-09-11	25 gauge biopsy								6/6	6/7.5-1	Counting Fingers	6/4	12.3	11.1	5.7
male	2012-08-06	75	right	melanoma	ciliary body	proton beam radiotherapy	2012-08-07	choroidal biopsy	Yes	melanoma	spindle B	2012-09-07	No	mlpa, 1xbgain, 3xbgain, 6xbloss, 8xloss	Good																		6/9.5	6/6-1	6/9.5	6/6-1	15.5	11.9	11.1
female	2012-08-06	81	right	melanoma	choroid	plaque/FNAB-TS	2012-08-07	choroidal biopsy	No																					2017-12-14	definite metastatic melanoma		6/7.5+1	6/7.5+1	6/7.5+1	6/7.5+1	13	12	2.9
male	2012-08-13	85	left	melanoma	choroid	plaque/FNAB-TS	2012-08-14	choroidal biopsy	Yes	melanoma	spindle B	2012-08-28	Yes	mlpa, msa, 3x1	Bad															2016-08-05	definite metastatic melanoma		6/9.5-1	6/7.5-1	6/6-1	6/19	14.1	13.5	4.7
female	2012-08-06	88	left	melanoma	choroid	plaque/FNAB-TS	2012-08-07	choroidal biopsy	Yes	melanoma	spindle B	2012-08-20	No	mlpa, msa, 3x2	Good																		Hand Movements	6/7.5+2	Hand Movements	6/7.5+2	15.3	14	4.5
female	2012-08-06	54	left	melanoma	choroid	plaque radiotherapy																											6/4.8	6/6	6/4.8-1	6/60-3	12.7	11	3.6
female	2012-10-15	69	left	melanoma	choroid	plaque radiotherapy																											6/7.5-1	Counting Fingers	6/6-1	Counting Fingers	11.6	9.1	1.5
male	2012-08-13	64	left	melanoma	choroid	proton beam radiotherapy	2012-09-11	choroidal biopsy	Yes	melanoma	mixed	2012-10-15	Yes	mlpa, 3x1	Bad									2012-09-11	25 gauge biopsy			2013-06-06					6/7.5+1	6/12	6/6	Artificial Eye	11.7	11.1	4.7
male	2012-08-20	68	left	melanoma	choroid	plaque radiotherapy	2012-10-16	choroidal biopsy	Yes	melanoma	mixed	2012-10-30	No	mlpa, 1xbgain, 3x2, 6x2, 8x2	Good									2012-10-16	25 gauge biopsy								6/4.8	6/6	6/5	6/7.5	12.7	11.3	3.7
male	2012-08-13	56	left	melanoma	choroid	proton beam radiotherapy	2012-09-28	choroidal biopsy	Yes	melanoma	mixed	2012-10-05	Yes	mlpa, 1x2, 3xloss, 6x2, 8x2	Bad								2012-09-28	2012-09-28	25 gauge biopsy								6/6-1	6/19-1	6/3.8-2	6/12	8	6.3	1.8
male	2012-08-13	58	left	melanoma	choroid	plaque/FNAB-TS	2012-08-14	choroidal biopsy	Yes	melanoma	spindle B	2012-09-07		mlpa, msa, not performed - insufficient material																2019-09-10	unknown		6/4.8-2	6/6	6/4.8-2	6/9.5+2	14.5	11.4	3.9
male	2012-08-13	43	left	melanoma	choroid	proton beam radiotherapy	2012-09-28	choroidal biopsy	Yes	melanoma	spindle B	2012-10-22	No	mlpa, msa, 3x2	Good																		6/4.8	6/9.5-1	6/6	6/60	8.2	6.4	2.3
female	2012-08-20	71	left	melanoma	choroid	proton beam radiotherapy	2012-09-07	choroidal biopsy	Yes	melanoma	spindle B	2012-10-03	Yes	mlpa, msa, 3x1	Bad																		Counting Fingers	6/9.5-1	Counting Fingers	6/9.5-1	20.8	16.4	6.4
female	2012-08-20	71	right	melanoma	choroid	enucleation	2012-08-21	eye	Yes	melanoma	mixed	2012-10-03	Yes	mlpa, 1xloss, 3xloss, 6x2, 8qxgain	Bad																		6/12	6/6	Artificial Eye	6/6	13.6	13.3	8
female	2012-08-20	70	left	melanoma	choroid	plaque radiotherapy																											6/7.5-1	6/6-1	6/9.5+1	6/7.5-1	8	6.4	0.9
male	2012-08-20	76	right	melanoma	choroid	enucleation	2012-08-21	eye	Yes	melanoma	mixed	2012-10-05	Yes	mlpa, 1xloss, 3xloss, 6xbloss, 8xgain	Bad															2015-11-06	definite metastatic melanoma		6/6	6/6-2	Artificial Eye	6/6-2	17	10.9	3.3
male	2012-08-20	65	right	melanoma	choroid	enuc at home hospital	2012-10-01	eye	Yes	melanoma	mixed	2013-02-04	No	mlpa, 1xgain, 3xgain, 6xgain, 8xgain	Good																		Perception of Light	6/12	Perception of Light	6/12	11.9	9.5	8.8
male	2012-08-20	41	right	melanoma	choroid	local resection	2012-08-21	tumour	Yes	melanoma	mixed	2012-09-03	Yes	mlpa, 1xloss, 3xloss, 6pxgain, 6qxloss, 8x2	Bad					2018-06-08						2013-10-22			2016-11-01				6/24-2	6/4.8+2	Artificial Eye	6/4.8	12.7	12.1	11.6		2017-09-21
female	2012-08-20	77	left	melanoma	choroid	enucleation	2012-08-21	eye	Yes	melanoma	epithelioid	2012-09-03	Yes	mlpa, 1xloss, 3xloss, 6pxgain, 8qxgain	Bad															2014-05-07	definite metastatic melanoma		6/6-2	Hand Movements	6/6-2	Artificial Eye	14.7	13	5.7
male	2012-09-03	79	right	melanoma	choroid	enucleation	2012-09-04	eye	Yes	melanoma	spindle B	2012-10-05	No	mlpa, 1xloss, 3pxbgain, 6pxgain, 6qxloss, 8xbgain	Good									2012-11-09	resuturing of implant					2014-02-26	other	Metastatic Cancer Primary Unknown	Counting Fingers	6/9.5-1	Artificial Eye	6/9.5-1	15.6	11.8	4.4
female	2012-09-03	63	left	melanoma	choroid	plaque/FNAB-TS	2012-09-04	choroidal biopsy	Yes	melanoma	spindle B	2012-09-24	Yes	mlpa, 1xloss, 3xloss, 6pxgain, 6qxloss, 8pxloss, 8qxgain	Bad													12/10/2015 02/05/2017					6/4.8-2	6/4.8-2	6/7.5	Hand Movements	13.8	13.7	4.4
male	2012-09-03	65	left	melanoma	choroid	plaque/FNAB-TS	2012-09-04	choroidal biopsy	Yes	melanoma	spindle B	2012-10-05	Yes	mlpa, 1xbloss, 3xloss, 6pxbgain, 8pxbgain	Uncertain																		6/6	6/7.5+2	6/6+2	6/6-2	8.2	8	2.8
female	2012-09-03	71	right	melanoma	choroid	plaque radiotherapy elsewhere																											6/60-2	6/15-2	6/48+1	6/15	14.9	14.1	2.7
female	2012-09-03	64	left	melanoma	choroid	TTT																	2012-11-16	2013-02-01	ttt	2013-08-27		2013-08-27					6/7.5+1	6/6-1	6/7.5	6/48	3.7	2.7	0.8
female	2012-09-10	53	right	melanoma	choroid	proton beam radiotherapy	2012-09-11	choroidal biopsy	Yes	melanoma	spindle B	2012-10-22	No	mlpa, msa, 3x2	Good																		6/6	6/7.5+2	6/60-3	6/9.5-1	9.5	8	2
male	2012-09-03	79	right	melanoma	choroid	plaque radiotherapy																								2012-10-17	definite metastatic melanoma		6/12+1	6/7.5+1	6/12+1	6/7.5+1	8	6.5	1.9
male	2012-09-10	71	right	melanoma	choroid	enucleation	2012-10-19	eye	Yes	melanoma	mixed	2012-11-05	Yes	mlpa, 1xloss/gain, 3xloss, 6xgain, 8xbloss	Bad																		6/7.5-1	6/4.8	Artificial Eye	6/4.8	13	12.9	7.5
male	2012-09-10	55	right	melanoma	choroid	plaque radiotherapy	2012-10-05	choroidal biopsy	Yes	melanoma	spindle B	2012-10-30	No	mlpa, 1xgain, 3xgain, 6xgain, 8xgain	Good								2012-10-05	2012-10-05	25 gauge biopsy								6/12+2	6/9.5	Counting Fingers	6/9.5-1	11.1	10	2.8
male	2012-09-10	57	left	melanoma	choroid	enucleation	2012-09-11	eye	Yes	melanoma	spindle B	2012-10-29	Yes	mlpa, 1xloss, 3xloss, 6x2, 8qxgain	Bad															2016-03-20	definite metastatic melanoma		6/4.8-2	6/9.5-1	6/4.8-2	Artificial Eye	18.9	15.7	9.3
male	2012-09-24	84	right	melanoma	choroid	enuc at home hospital																											Hand Movements	6/9.5+2	Hand Movements	6/9.5+2	11	10.8	10.5
female	2012-09-10	43	right	melanoma	choroid	plaque/FNAB-TS	2012-09-11	choroidal biopsy	Yes	melanoma	spindle B	2012-09-24		mlpa, msa, not performed - insufficient material																			6/6+2	6/4.8	6/6	6/5	16	12	3.9
female	2012-09-10	24	left	melanoma	choroid	proton beam radiotherapy	2012-09-28	choroidal biopsy	Yes	melanoma	spindle B	2012-10-22	No	mlpa, 1x2, 3pxbloss, 3qxgain, 6xgain, 8x2	Good																		6/3.8	6/4.8-1	6/3.8-2	6/60+1	11.4	10.3	4.6
male	2012-09-10	47	right	melanoma	choroid	local resection	2012-09-11	tumour	Yes	melanoma	spindle B	2012-10-05	No	mlpa, 1x2, 3x2, 6pxgain, 8x2	Good																		6/7.5+2	6/4.8	6/30	6/4.8	12.7	11.5	10.5
female	2012-10-01	84	left	melanoma	iris	proton beam radiotherapy																											6/7.5	6/6-1	6/6+2	6/9.5+2	3	2.8	1.2
male	2012-09-17	46	left	melanoma	ciliary body	enucleation	2012-09-25	eye	Yes	melanoma	mixed	2012-10-22	Yes	mlpa, 1xloss, 3xloss, 6pxloss, 6qxgain, 8xgain/loss	Bad															2015-12-26	definite metastatic melanoma		6/6	6/7.5-1	6/6	Artificial Eye	19.9	17.8	14.4
female	2012-09-17	67	left	melanoma	choroid	enucleation	2012-09-18	eye	Yes	melanoma	spindle B	2012-10-01	Yes	mlpa, 1xloss, 3xloss, 6xgain, 8q24xloss	Bad														2016-08-08				6/7.5	6/7.5-1	6/7.5	Artificial Eye	13.1	12.2	6.4
male	2012-09-24	84	right	melanoma	conjunctiva	excision	2012-09-25	conjunctival biopsy	Yes	melanoma	epithelioid								2012-10-26														6/9.5	6/9.5-1	6/12	6/9.5-2
male	2012-09-24	53	left	melanoma	choroid	plaque radiotherapy	2012-10-05	choroidal biopsy	Yes	melanoma	mixed	2012-10-22	No	mlpa, 1x2, 3x2, 6xgain, 8x2	Good								2012-10-05	2012-10-05	25 gauge biopsy								6/7.5+2	6/12	6/6-2	6/7.5	11.1	8.8	3.4
male	2012-10-29	54	left	melanoma	choroid	proton beam radiotherapy																											6/3-1	6/4.8-1	6/6+1	6/24-2	8.5	4.6	1.5
female	2012-10-01	81	right	melanoma	choroid	plaque radiotherapy																				2014-03-11							6/9.5	6/7.5-1	6/7.5	6/6	6.7	9.7	4.4
female	2012-10-01	80	left	melanoma	choroid	enucleation	2012-10-02	eye	Yes	melanoma	mixed	2012-10-22	Yes	mlpa, 1xloss, 3xloss, 6xloss, 8xgain	Bad															2017-07-22	definite metastatic melanoma		6/7.5-1	Counting Fingers	6/7.5-1	Artificial Eye	18.2	13.9	12.5
male	2012-10-01	76	right	melanoma	choroid	plaque radiotherapy	2013-08-06	choroidal biopsy	Yes	melanoma	epithelioid	2013-08-19	No	mlpa, msa, 3x2	Good									2013-08-06	25 gauge biopsy								6/6-2	6/6-1	6/9.5-1	6/6-1	10.7	9.1	1.5
male	2012-10-22	83	right	melanoma	choroid	plaque radiotherapy	2012-10-26	choroidal biopsy	Yes	melanoma	spindle B	2012-11-19		mlpa, msa, not performed - insufficient material																2017-10-19	other	Metastatic Colorectal Cancer	6/7.5-2	6/12	6/6	6/7.5	10.3	8.7	3
male	2012-10-08	67	left	melanoma	choroid	enucleation	2012-10-09	eye	Yes	melanoma	mixed	2012-10-22	Yes	mlpa, 1xloss, 3xloss, 6pxloss, 6qxgain, 8xgain	Bad															2013-10-15	definite metastatic melanoma		6/6-2	6/38	6/6-2	Artificial Eye	18.7	18.4	12.2
male	2012-10-15	28	left	melanoma	choroid	local resection	2012-10-16	tumour	Yes	melanoma	mixed	2012-11-05	Yes	mlpa, 1xgain, 3xloss/gain, 6xgain, 8xgain	Bad																		6/6	6/12-1	6/6	6/60	10.6	9.7	9
female	2012-10-15	58	right	melanoma	choroid	enucleation	2012-10-17	eye	Yes	melanoma	spindle B	2012-10-30	No	mlpa, 1xgain, 3xgain, 6xloss, 8xgain	Good																		6/4.8-1	6/6-1	Artificial Eye	6/6-1	11.6	9.3	2.4
male	2012-10-15	50	right	melanoma	choroid	avastin	2012-10-16	choroidal biopsy	No			2013-01-28	Yes	mlpa, 1x2, 3xloss, 6xgain, 8q24xbloss	Bad					2013-01-15										2018-05-09	definite metastatic melanoma		6/12-1	6/9.5+1	Artificial Eye	6/9.5	10	9.1	8.9
male	2012-10-15	72	left	melanoma	choroid	proton beam radiotherapy																		2012-11-09	25 gauge biopsy				2013-12-31	2014-02-14	definite metastatic melanoma		6/6-1	6/19	6/9.5-2	6/38	16	15.5	8
female	2012-10-15	48	left	melanoma	iris	proton beam radiotherapy																											6/6-1	6/7.5-1	6/7.5+2	6/7.5-2	3.1	2.9	0.8
female	2012-10-15	53	right	melanoma	ciliary body	proton beam radiotherapy	2012-11-09	choroidal biopsy	Yes	melanoma	epithelioid	2012-11-26	Yes	mlpa, msa, 3xloss	Bad																		6/6-1	6/7.5+1	6/6-1	6/7.5+1	10.1	7.8	4.3
female	2012-10-15	55	right	melanoma	choroid	plaque/FNAB-TS	2012-10-16	choroidal biopsy	Yes	melanoma	spindle B	2012-10-29	Yes	mlpa, msa, 3xloss	Bad																		6/7.5+2	6/6	6/7.5+2	6/6	14.7	13.8	5.6
female	2012-10-17	34	right	melanoma	choroid	treatment elsewhere																											Hand Movements	6/3.8-1	Hand Movements	6/3.8-1	10.6	10.1	3.4
female	2012-10-22	77	right	melanoma	choroid	enucleation	2012-10-23	eye	Yes	melanoma	spindle B	2012-11-05	Yes	mlpa, 1xloss, 3xloss, 6pxgain, 8q24xgain	Bad																		6/7.5-1	6/7.5	Artificial Eye	6/7.5	15.8	14.7	8.2
male	2012-10-22	46	left	melanoma	choroid	proton beam radiotherapy	2012-10-26	choroidal biopsy	Yes	melanoma	spindle B	2012-11-19		mlpa, msa, not performed - insufficient material																			6/4.8-1	6/6+1	6/4.8+1	6/4.8+1	10.8	10.3	2.3
female	2012-10-22	57	right	melanoma	choroid	proton beam radiotherapy	2012-12-11	choroidal biopsy	Yes	melanoma	spindle B	2014-03-04	Yes	mlpa, 1px2, 3xloss, 6x2, 8x2	Bad					2014-02-14				2012-12-11	25 gauge bx	2013-03-12							6/24-1	6/7.5	Artificial Eye	6/6	13.8	13	9.4
male	2012-10-22	55	right	melanoma	choroid	observation																											6/6+2	6/3.8-1	6/7.5+2	6/6-1	3.7	3.3	0.7
male	2012-10-22	54	left	melanoma	choroid	plaque radiotherapy																											6/4.8-1	6/6	6/6-1	6/6-2	8.5	7.9	2
male	2012-10-22	71	left	melanoma	choroid	enucleation	2012-10-23	eye	Yes	melanoma	mixed	2012-11-05	Yes	mlpa, 1xgain/bloss, 3xloss, 6xbgain/loss, 8q24xgain	Bad															2017-04-09	definite metastatic melanoma		6/6-2	Hand Movements	6/6-2	Artificial Eye	15.1	14	18.3
female	2012-10-29	53	right	melanoma	ciliary body	proton beam radiotherapy	2021-10-05	eye	Yes	melanoma	epithelioid													2021-04-09	conj excision								6/12-1	6/19-2	Artificial Eye	6/7.5	18.4	15.9	8.7
male	2012-10-29	74	left	melanoma	choroid	proton beam radiotherapy																											6/7.5+2	6/4.8-2	6/12	6/15	10.3	8.9	3.3
female	2012-10-29	50	right	melanoma	choroid	plaque/FNAB-TS	2012-10-30	choroidal biopsy	Yes	melanoma	spindle B	2012-11-15	No	mlpa, msa, 3x2	Good									2017-07-25	conj bx								6/4.8-2	6/7.5+1	6/3.8-1	6/4.8	12.7	10.1	2.7
male	2012-10-29	79	right	melanoma	choroid	proton beam radiotherapy																								2015-02-27	definite metastatic melanoma		6/12-1	Artificial Eye	6/38+2	Artificial Eye	13.7	10.9	3.9
male	2012-10-29	76	right	melanoma	iris	local resection	2012-10-30	tumour	Yes	melanoma	epithelioid	2012-11-26	Yes	mlpa, 1xloss, 3xloss, 6xloss, 8xgain	Bad																		6/6-2	6/6+2	Artificial Eye	6/9.5+2	3.3	2.7	1.4		2014-10-09	Yes	Yes	No
female	2012-10-29	68	left	melanoma	choroid	plaque/FNAB-TS	2012-10-30	choroidal biopsy	Yes	melanoma	mixed	2012-11-12	Yes	mlpa, 1xgain, 3xloss, 6pxgain, 8q24xbgain	Bad																		6/4.8-1	6/9.5	6/6	6/12	12.5	11.3	3.9
male	2012-10-29	64	left	melanoma	choroid	plaque/FNAB-TS	2012-10-30	choroidal biopsy	Yes	melanoma	spindle B	2012-11-12	No	mlpa, msa, 3x2	Good																		6/6-1	6/6-1	6/6	6/60	11.1	10.4	3.7
female	2012-10-29	65	left	melanoma	choroid	enucleation	2012-10-30	eye	Yes	melanoma	mixed	2012-11-12	Yes	mlpa, 1xloss, 3xloss, 6xbloss, 8q24xgain	Bad															2017-10-30	definite metastatic melanoma		6/6-1	6/6-2	6/5	Artificial Eye	11.4	11.4	6.2
female	2012-11-19	24	left	melanoma	iris	proton beam radiotherapy																											6/3.8	6/3	6/3.8	6/3	2.9	2.9	2.4
male	2012-11-01	50	left	melanoma	choroid	enucleation	2012-11-02	eye	Yes	melanoma	spindle B	2012-11-12	Yes	mlpa, 1xloss, 3xloss, 6xloss/gain, 8pxloss/bgain	Bad																		6/6-2	6/30+2	6/6-2	Artificial Eye	17.9	14.8	11.5
female	2012-11-05	41	right	melanoma	choroid	plaque radiotherapy	2012-11-20	choroidal biopsy	Yes	melanoma	spindle B	2012-12-03	No	mlpa, msa, 3x2	Good									2012-11-20	25 gauge biopsy								6/4.8+2	6/3.8-1	6/4.8+1	6/3.8-2	9	8.4	2.1
male	2013-02-25	80	right	melanoma	choroid	enuc at home hospital																								2017-12-01	other	Hepatocellular carcinoma	No Light Perception	6/9.5	No Light Perception	6/9.5	24.7	20.6	16.8
female	2012-11-05	51	left	melanoma	choroid	plaque radiotherapy																											6/6-1	6/4.8	6/4.8-1	6/6	8.6	7.8	1.7
male	2012-11-05	87	right	melanoma	iris	proton beam radiotherapy																								2015-10-22	other	carcinomatosis	6/7.5-2	6/24	6/12	6/60+1	4.3	2.3	0.9
male	2012-11-05	82	right	melanoma	choroid	proton beam radiotherapy	2012-12-11	choroidal biopsy	Yes	melanoma	epithelioid	2013-01-07	No	mlpa, msa, 3x2	Good									2012-12-11	25 gauge bx								6/12-2	6/7.5-2	6/12-2	6/7.5-2	7.9	7.5	1.9
male	2012-11-05	86	left	melanoma	choroid	enuc at home hospital	2013-01-11	eye	Yes	melanoma	mixed	2013-02-11	Yes	mlpa, 1xloss/gain, 3xloss, 6pxgain, 8q24xgain	Bad															2013-07-24	other	atrial fibrillation	6/6-1	6/24-1	6/6-1	Perception of Light	19.6	17.1	8.5
male	2012-11-01	54	left	melanoma	choroid	enucleation	2012-11-02	eye	Yes	melanoma	spindle B	2012-11-12	Yes	mlpa, 1xloss, 3xloss, 6xbloss/gain, 8qxgain	Bad																		6/6	6/30	6/6	Artificial Eye	13.6	12.8	10
male	2012-11-05	22	right	melanoma	iris	proton beam radiotherapy	2012-12-04	iris biopsy	Yes	melanoma	spindle B	2013-01-07	No	mlpa, msa, 3x2	Good									2012-12-04	iris bx								6/3.8+2	6/3.8-2	6/6	6/5	3.3	2.8	2
female	2012-11-05	58	left	melanoma	choroid	plaque radiotherapy	2012-11-20	choroidal biopsy	Yes	melanoma	epithelioid	2012-12-03		mlpa, msa, allelic imbalance	Uncertain									2012-11-20	25 gauge biposy								6/4.8-1	6/6	6/6	6/6-1	8.4	7.2	2.3
male	2013-02-04	74	right	melanoma	iris	proton beam radiotherapy																								2016-09-13	other	vascular dementia	6/12+1	6/12+1	6/12-2	6/15	4.4	3.5	1
male	2012-11-12	75	right	melanoma	choroid	plaque/25g vit biopsy	2012-11-13	choroidal biopsy	Yes	melanoma	spindle B	2012-11-26	No	mlpa, msa, 3x2	Good															2015-01-17	other	Bronchopneumonia	6/30-2	6/6-2	6/12+2	6/12+1	11.9	11.7	4.5
male	2012-11-12	73	left	melanoma	choroid	enuc at home hospital	2012-11-23	eye	Yes	melanoma	spindle B	2013-01-14	Yes	mlpa, 1x2, 3xloss, 6xgain, 8x2	Bad																		6/7.5	6/7.5+1	6/6	Artificial Eye	17	12.2	3.2
male	2012-11-05	41	right	melanoma	conjunctiva	excision	2012-11-07	excision biopsy	Yes	melanoma	epithelioid								2012-11-27										2013-07-04	2014-08-10	definite metastatic melanoma		6/19-2	6/4.8-2	6/4.8	6/4.8
male	2012-11-08	32	right	melanoma	choroid	proton beam radiotherapy	2013-01-18	choroidal biopsy	Yes	melanoma		2013-02-04	No	mlpa, msa, 3x2	Good									2013-01-18	25 gauge bx								6/6-1	6/3.8-2	6/6-1	6/6+2	5.4	5	0.9
male	2012-11-08	37	right	melanoma	choroid	proton beam radiotherapy	2012-11-13	choroidal biopsy	Yes	melanoma	spindle B	2013-01-07	No	mlpa, msa, 3x2	Good																		6/12+1	6/7.5+1	6/19+2	6/7.5	8.6	7.7	1.8
female	2012-11-08	62	right	melanoma	iris	proton beam radiotherapy	2012-12-04	iris biopsy	Yes	melanoma	mixed	2013-01-07	Yes	mlpa, 1xbgain, 3xloss, 6pxloss, 8q24xbloss	Bad									2012-12-04	iris bx								6/6-1	6/6	6/6+1	6/4.8-2	6.5	5.2	1.2
female	2012-11-12	75	left	melanoma	choroid	plaque/FNAB-TS	2012-11-13	choroidal biopsy	Yes	melanoma	mixed	2012-11-26	No	mlpa, 1xbgain, 3xgain, 6pxgain, 8xgain	Good																		6/7.5-2	6/9.5-2	6/12	6/12	12.6	10.5	3.1
male	2012-11-19	83	left	melanoma	choroid	plaque radiotherapy																		2014-10-10	insertion markers					2017-10-05	other	Ruptured Femoral Aneurysm	6/6	6/19	6/12	6/60	15.6	14.1	2.5		2014-08-28	Yes
female	2012-11-19	76	left	melanoma	choroid	enucleation	2012-11-20	eye	Yes	melanoma	spindle B	2012-12-03	Yes	mlpa, 1x2, 3xloss, 6x2, 8x2	Bad																		6/7.5-1	6/12+2	6/7.5-1	Artificial Eye	15.4	14	7.8
female	2012-11-19	66	left	melanoma	choroid	proton beam radiotherapy																							2014-11-26				6/48-1	6/30+1	6/18	6/9	12.1	11.6	5.3
female	2012-11-19	60	left	melanoma	choroid	plaque/FNAB-TS	2012-11-20	choroidal biopsy	Yes	melanoma	spindle B	2012-12-03	No	mlpa, msa, 3x2	Good																		6/7.5	6/7.5-1	6/7.5	6/7.5-1	11.7	9.6	2.1
female	2012-11-19	92	left	melanoma	choroid	plaque radiotherapy	2012-12-18	choroidal biopsy	Yes	melanoma		2013-01-07	Yes	mlpa, msa, 3x1	Bad									2012-12-18	25 gauge bx			2013-07-30		2014-12-02	other	Acute on chronic renal failure Chronic pyelonephritis Cardiac arrhythmia	6/7.5-2	6/9.5+1	6/9.5-2	6/30-1	12.9	9.9	4.9
male	2012-11-19	76	left	melanoma	choroid	plaque radiotherapy																											6/15+2	6/12	6/12	6/9.5-2	10.8	8.8	1.9
male	2012-11-19	63	right	melanoma	choroid	plaque/FNAB-TS	2012-11-20	choroidal biopsy	Yes	melanoma	mixed	2012-12-03	Yes	mlpa, msa, 3xloss	Bad																		6/6+1	6/6+1	6/7.5+1	6/6	14.4	11	4.8
male	2022-02-07	64	left	melanoma	choroid	plaque radiotherapy	2022-02-25	choroidal biopsy	Yes	melanoma	spindle B		No	msa, 1px2, 3x2, 6x2, 8x2	Good									2022-02-25	25 gauge bx								6/6	6/15	6/5	Hand Movements	8.8	8.4	2.2
male	2012-11-22	33	right	melanoma	choroid	plaque/FNAB-TS	2012-11-30	choroidal biopsy	Yes	melanoma	spindle B	2012-12-07	Yes	mlpa, msa, 3x1																			6/4.8-2	6/4.8	6/6-1	6/4.8	12.6	9.9	2.6
female	2012-11-22	63	left	melanoma	choroid	proton beam radiotherapy	2012-12-21	choroidal biopsy	Yes	melanoma		2013-01-14	No	mlpa, msa, 3x2	Good																		6/6-1	6/6	6/6	6/7.5	12.2	10.7	3.1
female	2012-11-26	76	both	melanoma	choroid	enucleation																		2013-01-11	markers								6/15+2	No Light Perception	6/38	Artificial Eye	14.1	13.4	10.6
male	2012-11-26	41	right	melanoma	conjunctiva	excision	2012-11-27	conjunctival biopsy	Yes	C-MIN	cmin3													2013-04-12	conj bx								6/4.8+1	6/3.8-1	6/4.8	6/3.8	8	6.4	99
male	2012-11-26	37	right	melanoma	choroid	proton beam radiotherapy	2012-11-27	choroidal biopsy	Yes	melanoma	mixed	2012-12-07	Yes	mlpa, 1xloss, 3xloss, 6x2, 8xgain	Bad													2016-06-23	2014-04-04	2017-01-09	definite metastatic melanoma		6/7.5+2	6/4.8+1	6/15+2	6/7.5-1	16.4	13.2	4.8
male	2012-12-03	60	left	melanoma	choroid	proton beam radiotherapy																											6/6	6/9.5-1	6/4.8	6/12	6.2	6.2	0.9
female	2012-11-26	71	right	melanoma	iris	proton beam radiotherapy																											6/7.5+1	6/6+2	6/4.8+1	6/4.8	2.6	2.4	0.7
male	2012-11-26	83	right	melanoma	choroid	plaque radiotherapy																											6/6-1	6/6	6/7.5-1	6/7.5	7.5	7	0.9
male	2012-11-29	71	left	melanoma	choroid	proton beam radiotherapy																							2019-10-23	2020-07-14	unknown		6/7.5+2	6/12	6/7.5-1	Counting Fingers	99	99	0.6
male	2012-11-29	64	left	melanoma	choroid	plaque radiotherapy																											6/6+2	6/24+1	6/4.8	6/6
female	2012-12-03	53	left	melanoma	ciliary body	proton beam radiotherapy	2012-12-07	conjunctival biopsy	Yes	melanoma		2013-04-29	No	mlpa, msa, 3x2	Good																		6/6-1	6/15-1	6/6	6/6	11.8	8.9	4.8
male	2012-12-13	64	right	melanoma	choroid	plaque radiotherapy	2013-01-15	choroidal biopsy	Yes	melanoma	spindle B	2013-01-28	No	mlpa, msa, 3x2	Good																		6/15+1	6/4.8-2	6/7.5	6/3.8-2	7.5	5.6	2.6
male	2012-12-03	88	right	melanoma	choroid	enuc at home hospital																								2014-12-27	other	urosepsis	No Light Perception	6/19-1	No Light Perception	6/19-1	19.9	19	17.8
female	2012-12-03	40	right	melanoma	choroid	plaque radiotherapy																											6/4.8-2	6/4.8	6/4.8+1	6/4.8	7.5	6.4	1.2
female	2012-12-03	53	right	melanoma	choroid	plaque/FNAB-TS	2012-12-04	choroidal biopsy	Yes	melanoma	spindle B	2013-01-07	No	mlpa, msa, 3x2	Good																		6/4.8-1	6/4.8+1	6/7.5	6/3.8-1	8.8	8.6	2.2
male	2012-12-03	65	right	melanoma	choroid	enucleation	2012-12-04	eye	Yes	melanoma	mixed	2013-01-07	Yes	mlpa, 1xbloss/bgain, 3xloss, 6x2, 8q24xgain	Bad																		Perception of Light	6/6-2	Artificial Eye	6/6-2	19.2	19.1	16.8
female	2012-12-10	88	left	melanoma	choroid	enucleation	2012-12-11	eye	Yes	melanoma	mixed	2013-01-14	Yes	mlpa, 1xloss, 3xloss, 6xloss, 8xgain	Bad															2014-03-13	definite metastatic melanoma		Counting Fingers	Perception of Light	Counting Fingers	Perception of Light	22.6	17.7	12.6
male	2012-12-13	41	right	melanoma	choroid	proton beam radiotherapy	2013-01-18	choroidal biopsy	Yes	melanoma	mixed	2013-02-04	Yes	mlpa, 1xgain, 3xloss/gain, 6xgain, 8xgain/bloss	Bad									2013-01-18	25 gauge								6/6-1	6/7.5	6/60	6/5	12.6	10.7	4.6
female	2012-12-10	57	right	melanoma	choroid	enucleation	2012-12-11	eye	Yes	melanoma	spindle B	2013-01-14	Yes	mlpa, 1xloss, 3xloss, 6pxgain, 8xgain	Bad																		6/38-2	6/9.5+1	Artificial Eye	6/9.5+1	12.4	11.4	10.7
female	2012-12-10	79	left	melanoma	choroid	enuc at home hospital																											6/6	6/9.5	6/6	6/9.5	14.1	11.1	10.2
male	2012-12-17	65	left	melanoma	choroid	proton beam radiotherapy	2013-03-05	choroidal biopsy	Yes	melanoma	epithelioid	2013-03-25	Yes	mlpa, 1xloss, 3xloss, 6xgain, 8xgain	Bad								2014-11-07	2013-03-05	25 gauge biopsy			2016-10-25	2018-03-27	2018-03-27	definite metastatic melanoma		6/4.8+1	6/30-1	6/4.8-1	Hand Movements	8.9	7.9	2.4	2013-10-24
female	2012-12-17	47	right	melanoma	choroid	plaque/FNAB-TS	2012-12-18	choroidal biopsy	Yes	melanoma	spindle B	2013-01-07	No	mlpa, msa, 3x2	Good																		6/4.8	6/4.8	6/6	6/3.8	11.9	11.8	4.8
female	2012-12-17	60	right	melanoma	choroid	enucleation	2012-12-18	eye	Yes	melanoma	epithelioid	2013-01-14	Yes	mlpa, 1xbloss, 3xloss, 6xbloss, 8q24xgain	Bad														2014-10-06	2014-12-27	definite metastatic melanoma		No Light Perception	6/7.5	Artificial Eye	6/9	12.7	12	13.2
female	2012-12-17	64	left	melanoma	iris	proton beam radiotherapy	2013-01-18	iris biopsy	Yes	melanoma	spindle B	2013-02-04	No	mlpa, msa, 3x2	Good									2013-01-18	iris bx								6/6-2	6/19+1	6/5	6/5	4.7	3.4	1.6
male	2012-12-20	54	right	melanoma	choroid	proton beam radiotherapy	2016-01-29	eye	Yes	melanoma	mixed	2016-03-25	No	mlpa, 1px2, 3x2, 6pxgain, 8x2	Good					2016-01-29													6/60-1	6/6-1	Artificial Eye	6/4.8	5.1	5	0.8
female	2012-12-27	48	right	melanoma	choroid	plaque radiotherapy																											6/30-2	6/7.5+2	6/30+2	6/4.8-2	7.4	6	1.2
female	2012-12-20	81	right	melanoma	choroid	plaque/FNAB-TS	2013-01-04	choroidal biopsy	No			2013-01-04	No	mlpa, msa, 1xloss/4xai	Uncertain															2016-09-03	other	metastatic renal cell carcinoma	6/19-2	6/15+2	6/19-1	6/19	12.4	8.9	2.4
male	2012-12-17	27	left	melanoma	choroid	proton beam radiotherapy	2013-01-18	choroidal biopsy	Yes	melanoma	mixed	2013-02-04	No	mlpa, 1xbgain, 3xbgain, 6pxgain, 8x2	Good									2013-01-18	25 gauge bx								6/4.8+2	6/4.8+1	6/4	6/5	11.9	11	5.4
female	2012-12-24	59	right	melanoma	choroid	endoresection	2013-01-22	endoresection specimen	Yes	melanoma	mixed	2013-02-18	Yes	mlpa, 1xbloss, 3xloss, 6x2, 8x2	Uncertain									2013-04-23	roo								6/6-1	6/7.5-1	Counting Fingers	6/6	5.6	5	1.4
male	2012-12-24	49	right	melanoma	choroid	plaque radiotherapy																											6/6	6/4.8-1	6/6	6/6+2	3.1	2.3	0.5
male	2012-12-27	31	right	melanoma	choroid	plaque/25g vit biopsy	2012-12-28	choroidal biopsy	Yes	melanoma	epithelioid	2013-01-14	Yes	mlpa, 1xloss, 3xloss, 6x2, 8xgain	Bad																		6/6	6/6	6/9.5+1	6/6-2	13.1	10.8	4.2
male	2012-12-27	59	right	melanoma	choroid	Declined treatment	2013-01-29	eye	Yes	melanoma	spindle B	2013-02-11	Yes	mlpa, 1xbgain, 3xloxx, 6xgain, 8xloss	Bad																		6/19-1	6/6	6/19-1	6/6	12.8	12.2	6.2
male	2013-01-14	66	left	melanoma	choroid	plaque/FNAB-TS	2013-03-15	choroidal biopsy	Yes	inconclusive		2013-04-08		mlpa, msa, allelic imbalance	Uncertain																		6/7.5+2	6/6-1	6/6-1	6/4.8-1	9.7	8.6	2.3
male	2013-01-07	63	right	melanoma	choroid	plaque/FNAB-TS	2013-01-08	choroidal biopsy	Yes	melanoma	spindle B	2013-01-28	No	mlpa, msa, 3x2	Good																		6/3.8	6/3.8	6/6+1	6/4.8	11.9	11	3
male	2013-01-07	82	left	melanoma	conjunctiva	excision	2013-01-08	excision biopsy	Yes	melanoma									2013-02-01										2015-08-27	2020-08-06	unknown		6/12	Counting Fingers	6/24+2	Counting Fingers
female	2013-01-07	33	left	melanoma	choroid	proton beam radiotherapy																											6/7.5	6/30-1	6/7.5	6/30-1	8.6	8.1	2.7
male	2013-01-07	81	right	melanoma	ciliary body	enucleation	2013-01-08	eye	Yes	melanoma	mixed	2013-01-28	Yes	mlpa, 1x1, 3x1, 6px1, 6qxgain, 8xloss/gain	Bad														2013-10-09	2013-12-08	definite metastatic melanoma		Hand Movements	6/6-2	Artificial Eye	6/6-2	18.2	17.8	13.2
male	2013-01-14	61	right	melanoma	choroid	proton beam radiotherapy	2013-01-15	choroidal biopsy	Yes	melanoma	epithelioid	2013-01-28	Yes	mlpa, msa, 3x1	Bad								2013-03-01						2014-11-13	2015-01-15	definite metastatic melanoma		6/9.5+2	6/4.8-2	Counting Fingers	6/3	13.3	10.8	5.3
male	2013-01-21	70	left	melanoma	choroid	plaque radiotherapy elsewhere																											6/6	6/60-4	6/6	6/60-4	11.1	10.7	2.3
male	2013-01-21	55	right	melanoma	choroid	proton beam radiotherapy																											6/12-1	6/4.8	Counting Fingers	6/5	8.4	6.4	1.6
female	2013-01-21	75	left	melanoma	choroid	enucleation	2013-01-25	eye	Yes	melanoma	spindle B	2013-02-06	Yes	mlpa, 1x2, 3xloss, 6xgain, 8xgain	Bad																		6/9.5-1	6/60-2	6/9.5-1	Artificial Eye	15.6	14.1	9.7
female	2013-01-28	56	left	melanoma	choroid	plaque/FNAB-TS	2013-01-29	choroidal biopsy	Yes	melanoma	spindle B	2013-02-25	No	mlpa, msa, 3x2	Good																		6/6-1	6/6-1	6/6	6/6	13.4	10.7	4.1
male	2013-01-21	80	left	melanoma	choroid	proton beam radiotherapy																											6/7.5+2	6/19	6/7.5	Counting Fingers	14.1	9.8	1.1
female	2013-01-21	62	left	melanoma	choroid	proton beam radiotherapy																											6/4.8-1	6/4.8+1	6/4.8	6/4.8+2	4	3.1	0.8
male	2013-01-21	56	left	melanoma	choroid	enucleation	2013-01-22	eye	Yes	melanoma	mixed	2013-02-04	Yes	mlpa, 1xloss, 3xloss, 6xloss/gain, 8xgain	Bad															2014-11-26	definite metastatic melanoma		6/4.8-1	6/15	6/4.8-1	Artificial Eye	17.6	14.5	10.7
male	2013-01-21	43	right	melanoma	choroid	plaque radiotherapy	2013-01-22	choroidal biopsy	Yes	melanoma	mixed	2013-01-04	No	mlpa, msa, 3x2	Good																		6/6-1	6/4.8-2	6/6	6/5	10.3	8.9	2.3
male	2013-01-21	53	left	melanoma	ciliary body	proton beam radiotherapy																							2015-08-06	2018-04-18	definite metastatic melanoma		6/12+2	6/6	6/9.5+1	Counting Fingers	17	16.5	7.8
female	2013-01-21	80	left	melanoma	choroid	enucleation	2013-02-08	eye	Yes	melanoma	mixed	2013-02-18	Yes	mlpa, 1xloss, 3xloss, 6pxgain, 8q24xgain	Bad																		6/12	6/9.5	6/12	Artificial Eye	20.4	16.9	4.1
male	2013-01-28	46	right	melanoma	choroid	proton beam radiotherapy	2013-03-26	choroidal biopsy	Yes	melanoma	epithelioid	2013-04-15	Yes	mlpa, 1xbgain, 3xloss/gain, 6pxgain, 6qxloss, 8pxloss, 8qxgain	Bad									2013-03-26	25 gauge biopsy				2017-10-01				6/6-2	6/12	Hand Movements	6/6-1	15.8	15.5	7.9
male	2013-01-28	33	left	melanoma	choroid	proton beam radiotherapy	2013-03-01	choroidal biopsy	Yes	melanoma	epithelioid	2013-03-25	Yes	mlpa, 1xloss, 3xloss, 6pxgain, 6qxloss, 8xgain	Bad									2013-03-01	25 gauge bx								6/3	6/4.8-2	6/5	6/5	13.4	11	4.1
female	2013-01-28	38	left	melanoma	conjunctiva	excision	2013-02-08	conjunctival biopsy	Yes	C-MIN	cmin6																						6/3.8-1	6/4.8	6/4.8	6/4.8
male	2013-01-28	69	left	melanoma	choroid	proton beam radiotherapy	2013-01-29	choroidal biopsy	Yes	melanoma	spindle B	2013-02-11	No	mlpa, msa, 3x2	Good									2013-02-22	abandoned marker insertion								6/7.5-1	6/6	6/9	Counting Fingers	11.6	10.1	2.5
female	2013-01-28	72	left	melanoma	iris	proton beam radiotherapy																											6/6	6/7.5+2	6/9	6/9	3.3	3	1.6
female	2013-02-04	62	left	melanoma	choroid	plaque radiotherapy	2013-02-05	choroidal biopsy	Yes	melanoma	spindle B	2013-02-18	No	mlpa, msa, 3x2	Good																		6/6	6/6	6/7.5+1	6/7.5	9	7.3	2.6
female	2013-02-04	45	right	melanoma	choroid	local resection	2013-02-19	tumour	Yes	melanoma	mixed	2013-03-01	Yes	mlpa, 1xbloss, 3xloss, 6xgain, 8x2	Bad				2015-01-23		2016-06-22					2013-03-05		09/07/2013 29/10/2013 12/12/2014 05/04/2016					6/6	6/6-1	Artificial Eye	6/6-1	15.2	14.7	8.9		2014-12-12	No	No	Yes
male	2013-02-04	66	left	melanoma	choroid	enucleation	2013-02-05	eye	Yes	melanoma	mixed	2013-02-25	No	mlpa, 1xloss, 3xgain, 6xloss/gain, 8q24xgain	Uncertain															2019-09-15	definite metastatic melanoma		6/6-2	6/15	6/6-2	Artificial Eye	13.7	11.1	8
male	2013-07-22	48	right	melanoma	choroid	plaque radiotherapy	2016-11-11	conjunctival biopsy	No																								6/7.5	6/7.5+2	6/6	6/5	7.2	6.7	1.4
female	2013-02-11	87	left	melanoma	choroid	enucleation	2013-03-01	eye	Yes	melanoma	mixed	2013-03-25	Yes	mlpa, 1xloss, 3xloss, 6xloss/gain, 8xgain	Bad														2014-09-16	2015-05-15	definite metastatic melanoma		6/9.5-2	Hand Movements	6/9.5-2	Artificial Eye	18.3	17.1	12.6
female	2013-02-11	77	left	melanoma	choroid	enucleation	2013-02-12	eye	Yes	melanoma	mixed	2013-02-25	Yes	mlpa, 1xgain, 3xloss, 6xgain, 8xgain	Bad															2016-12-25	definite metastatic melanoma		6/7.5-2	6/9.5-2	6/7.5-2	Artificial Eye	17.9	17.3	8.1
female	2013-02-11	35	right	melanoma	choroid	plaque/FNAB-TS	2013-02-12	choroidal biopsy	Yes	melanoma	spindle B	2013-02-25	No	mlpa, msa, 3x2	Good																		6/6+1	6/4.8	6/6	6/6+2	12.7	12	3.6
male	2013-02-11	54	left	melanoma	choroid	enucleation	2013-02-12	eye	Yes	melanoma	spindle B	2013-02-25	Yes	mlpa, 1xloss/gain, 3xloss, 6xloss, 8xgain	Bad															2015-07-01			6/6-2	6/19+2	6/6-2	Artificial Eye	19.5	17.1	10.9
male	2013-02-18	44	left	melanoma	choroid	plaque radiotherapy																	2013-03-22										6/6	6/6	6/7.5	6/6	10.8	10.8	1.9
male	2013-02-18	39	left	melanoma	ciliary body	proton beam radiotherapy	2013-03-22	choroidal biopsy	Yes	melanoma	spindle B	2013-04-08	No	mlpa, msa, 3x2	Good									2013-03-22	25 gauge biopsy			14/01/2014 17/07/2015	2015-03-20				6/7.5	6/38+1	6/3.8	6/9.5	12.3	11.1	6.9		2013-12-20	No	Yes	No
male	2013-02-18	58	left	melanoma	choroid	observation																								2015-02-25	other	metastatic lung cancer	6/4.8	6/6	6/6-1	6/6+1	9.4	8.5	1.8
female	2013-02-18	44	left	melanoma	choroid	plaque radiotherapy																											6/6-2	6/9.5	6/6+2	6/9.5	6.2	6.1	1.3
female	2013-02-18	47	right	melanoma	choroid	enucleation	2013-02-26	eye	Yes	melanoma	spindle B	2013-03-25	No	mlpa, 1xbgain, 3xgain/bloss, 6xgain, 8xgain	Good																		6/7.5	6/3.8-1	Artificial Eye	6/3.8-1	19.3	19.1	13.3
male	2013-02-18	54	right	melanoma	choroid	enucleation	2013-02-19	eye	Yes	melanoma	spindle B	2013-04-02		mlpa, 1xgain, 3xbloss(x2), 3xgain, 6pxgain, 6qxloss, 8xgain	Uncertain																		Hand Movements	6/6+1	Artificial Eye	6/6+1	17	13.2	9.8
female	2013-02-25	62	right	melanoma	choroid	enucleation	2013-03-15	eye	Yes	melanoma	mixed	2013-04-02	No	mlpa, 1xloss, 3xloss, 6xloss/gain, 8xgain	Bad															2016-01-29	definite metastatic melanoma		6/7.5	6/7.5+2	Artificial Eye	6/7.5+2	16.9	11.2	11
female	2013-02-25	40	right	melanoma	ciliary body	proton beam radiotherapy	2013-04-02	conjunctival biopsy	Yes	melanoma		2013-07-12	No	mlpa, 1px2, 3x2, 6xgain, 8qx2	Good									2013-04-02	scleral shave biopsy								6/6-2	6/19-1	6/6	6/18	6.6	6.5	1.5
male	2013-02-25	51	right	melanoma	choroid	proton beam radiotherapy	2015-07-10	eye	No											2015-07-10						2015-04-30							6/6-2	6/7.5-1	Artificial Eye	6/7.5	3.3	3	0.9
male	2013-02-25	31	left	melanoma	ciliary body	proton beam radiotherapy	2013-04-02	iris biopsy	Yes	melanoma	spindle B	2013-04-15	No	mlpa, msa, 3x2	Good									2013-04-02	iris biopsy								6/4.8-1	6/60	6/5	6/60	11	9.3	4.4
male	2013-03-04	19	right	melanoma	choroid	plaque radiotherapy																											6/6-1	6/6	6/9.5-2	6/9.5-1	4.9	4.2	0.9
female	2013-03-04	14	right	melanoma	choroid	proton beam radiotherapy	2013-03-26	choroidal biopsy	Yes	melanoma	mixed	2013-04-02	Yes	mlpa, msa, 3xloss	Bad									2013-03-26	ts fnab								6/7.5-1	6/6	6/7.5-1	6/6	16	13.2	6.9
male	2013-03-04	82	left	melanoma	choroid	enuc at home hospital																								2015-04-05	definite metastatic melanoma		6/6	6/9.5-1	6/6	6/9.5-1	17.2	14.6	7.8
female	2013-03-04	70	right	melanoma	choroid	enuc at home hospital	2013-04-03	eye	Yes	melanoma	spindle B	2013-04-29	No	mlpa, 1xbgain, 3xgain, 6pxgain, 6qxloss, 8qxgain	Uncertain																		6/9.5-2	6/7.5	6/9.5-2	6/7.5	19.9	19.3	8.9
male	2013-03-11	40	right	melanoma	choroid	proton beam radiotherapy	2013-05-03	choroidal biopsy	Yes	melanoma	spindle B	2013-05-13	No	mlpa, msa 3x2	Good																		6/6	6/3-2	6/6	6/3-2	6.2	4.7	1.4
male	2013-03-04	40	left	melanoma	choroid	proton beam radiotherapy	2013-03-05	choroidal biopsy	Yes	melanoma	mixed	2013-03-25	No	mlpa, msa, 3x2	Good																		6/6	6/24	6/4.8	6/19	6.3	4.4	1.9
male	2013-03-11	61	left	melanoma	choroid	Declined treatment																								2014-07-06	definite metastatic melanoma		6/7.5+2	6/7.5-1	6/7.5+2	6/7.5-1	13	9.9	10.6
female	2013-03-11	66	left	melanoma	choroid	proton beam radiotherapy																											6/6+1	6/6	6/6-1	6/9.5-1	6	4.4	1.2
female	2013-03-11	87	left	melanoma	choroid	observation																								2017-12-23	other	bronchopneumonia	6/6	6/7.5+2	6/7.5	6/7.5	10.2	9.8	1.7
male	2013-03-18	78	left	melanoma	choroid	observation																											6/24-2	6/12+2	Counting Fingers	6/7.5-2	4.6	4.1	0.6
female	2013-03-18	53	left	melanoma	choroid	proton beam radiotherapy											2017-10-30																6/7.5	6/19-1	6/6	Hand Movements	7.3	6.4	1.1
male	2013-03-14	63	right	melanoma	choroid	plaque radiotherapy	2013-04-16	choroidal biopsy	Yes	melanoma	mixed	2013-04-29		mlpa, msa, 3xallelic imbalance	Uncertain									2013-04-16	25 gauge biopsy								6/6	6/7.5+1	6/36	6/5	13.9	11.2	5.7
male	2013-03-18	46	left	melanoma	choroid	proton beam radiotherapy																											6/6-1	6/6	6/6	6/30-1	6	5.9	1.5
male	2013-03-18	38	right	melanoma	choroid	plaque/FNAB-TS	2013-04-02	choroidal biopsy	Yes	melanoma	mixed	2013-04-15	Yes	mlpa, msa, 3xloss	Bad															2015-04-21	other	Hepatorenal Failure	6/6	6/4.8	6/6	6/4.8	13.2	12.6	4.6
male	2013-03-18	68	right	melanoma	choroid	enucleation	2013-03-19	eye	Yes	melanoma	epithelioid	2013-04-02	Yes	mlpa, 1xbloss, 3xloss, 6x2, 8q24xgain	Bad															2017-01-06	definite metastatic melanoma		Counting Fingers	6/4.8	Artificial Eye	6/4.8	14.5	13.4	7.7
female	2013-03-18	45	left	melanoma	choroid	plaque/FNAB-TS	2013-03-22	choroidal biopsy	Yes	melanoma	spindle B	2013-04-08	No	mlpa, msa, 3x2	Good									2013-03-22	tr bx								6/7.5+2	6/7.5+1	6/7.5+2	6/7.5+1	13.2	11.8	4.8
male	2013-03-25	54	left	melanoma	choroid	plaque/FNAB-TS	2013-03-26	choroidal biopsy	Yes	melanoma	spindle B	2013-04-02	No	mlpa, msa, 3x2	Good																		6/6	6/19+1	6/6	No Light Perception	7.1	6.6	2.3
male	2013-03-25	64	left	melanoma	ciliary body	enucleation	2013-03-26	eye	Yes	melanoma	mixed	2013-04-15	Yes	mlpa, 1xloss, 3xloss, 6qxloss, 8xgain	Bad															2014-01-31	definite metastatic melanoma		6/6-1	6/19-1	6/6-1	Artificial Eye	16.1	15.8	14.6
male	2013-03-25	74	right	melanoma	choroid	endoresection	2013-04-02	endoresection specimen	Yes	melanoma	epithelioid	2013-04-15	Yes	mlpa, 1xloss, 3xloss, 6xloss, 8xloss	Bad									2013-04-25	laser retinopexy			2013-07-23					6/6-1	6/6-1	6/9.5	6/7.5	10.3	9	4.8
male	2013-04-08	47	left	melanoma	choroid	proton beam radiotherapy	2013-04-19	eye	Yes	melanoma	spindle B	2013-04-29	No	mlpa, 1x2, 3x2, 6xgain, 8x2	Good					2013-04-19													6/4.8-1	6/6+1	6/4.8-1	6/6+1	14.2	13.4	6.9
female	2013-04-08	80	right	melanoma	conjunctiva	exenteration at home hospital	2013-04-22	exenteration	Yes	melanoma	epithelioid																			2014-09-16	definite metastatic melanoma		6/6-2	6/6-1	Artificial Eye	6/6-1
male	2013-04-08	91	right	melanoma	choroid	plaque radiotherapy	2013-04-09	choroidal biopsy	Yes	melanoma	spindle B	2013-04-22	No	mlpa, msa, 3x2	Good															2015-01-14	other	Atrial Fibrillation	Counting Fingers	Artificial Eye	Counting Fingers	Artificial Eye	15.9	10.9	3.7
female	2013-04-08	78	left	melanoma	choroid	plaque/FNAB-TS	2013-04-09	choroidal biopsy	Yes	melanoma	spindle B	2013-04-22	No	mlpa, msa, allelic imbalance	Good															2018-03-28	other	Carcinomatosis	6/7.5	6/15	6/9.5+2	6/38+2	14.4	13.6	5
female	2013-04-08	65	right	melanoma	ciliary body	plaque/FNAB-TS	2013-04-09	choroidal biopsy	Yes	melanoma	spindle B	2013-04-22	No	mlpa, 1x2, 3xbloss, 6x2, 8x2										2014-08-08	removal of tissue glue								6/12-1	6/6-1	6/6-1	6/4.8+2	9.4	8.5	3
male	2013-04-08	32	right	melanoma	choroid	plaque/FNAB-TS	2013-04-16	choroidal biopsy	Yes	melanoma	mixed	2013-04-29	Yes	mlpa, msa, 3x1	Bad														2017-02-16				6/4.8-1	6/4.8	6/6	6/4.8	14.4	12.5	4.5
male	2013-04-29	75	left	melanoma	canthus	treatment elsewhere																											6/6-2	6/19-1	6/7.5	6/7.5
female	2013-04-15	72	left	melanoma	ciliary body	enucleation	2013-04-16	eye	Yes	melanoma	mixed	2013-04-29	Yes	mlpa, 1xloss, 3xloss, 6xloss, 8xloss/gain	Bad															2017-03-22	definite metastatic melanoma		6/15	6/48	6/18	Artificial Eye	9.4	9.1	1.8
male	2013-04-15	72	right	melanoma	choroid	plaque radiotherapy	2013-04-19	choroidal biopsy	Yes	melanoma	epithelioid	2013-05-16	Yes	mlpa, 1x2, 3x1, 6x2, 8x2	Bad									2013-04-19	tr bx								6/19-2	6/6	6/6	6/4.8	9.9	8.2	3.5
female	2013-04-22	28	left	melanoma	choroid	plaque/FNAB-TS	2013-04-23	choroidal biopsy	Yes	melanoma	spindle B	2013-05-07	No	mlpa, msa, 3x2	Good																		6/6-1	6/6	6/6-1	6/6	11.4	10.7	3.2
female	2013-04-22	51	right	melanoma	ciliary body	proton beam radiotherapy	2013-05-24	choroidal biopsy	Yes	melanoma	mixed	2013-06-10	No	mlpa, msa, 3xallelic imbalance	Uncertain									2013-05-24	iris bx								6/30	6/4.8	6/7.5	6/9	8	7.7	4.1
male	2013-04-22	57	left	melanoma	choroid	proton beam radiotherapy	2013-05-24	choroidal biopsy	Yes	melanoma	spindle B	2013-06-17	No	mlpa, 1x2, 3xbloss, 6x2, 8xbloss	Good									2013-05-24	25g tr bx								6/6	6/48-1	6/6	Counting Fingers	14.3	10	7	2017-04-20
male	2013-04-22	65	left	melanoma	choroid	enucleation	2013-04-26	eye	Yes	melanoma	mixed	2013-05-07	Yes	mlpa, 1xbgain, 3xloss, 6xgain, 8q24xgain	Bad															2018-02-05	definite metastatic melanoma		6/6	6/60	6/6	Artificial Eye	16.6	15.7	8.9
male	2013-04-22	85	left	melanoma	choroid	plaque radiotherapy																											6/6-1	6/60-4	6/7.5-1	6/60+1	11.5	8.2	5.7
female	2013-05-13	70	left	melanoma	choroid	proton beam radiotherapy																											6/6-2	6/7.5	6/5	Counting Fingers	4.6	4.5	0.8
female	2013-04-29	85	right	melanoma	choroid	enucleation	2013-04-30	eye	Yes	melanoma	spindle B	2013-05-28	Yes	mlpa, 1xloss, 3xloss, 6xbgain, 8xgain	Bad															2017-10-16	definite metastatic melanoma		6/15	6/15	Artificial Eye	6/15	8.4	7.1	2.5
male	2013-04-29	60	right	melanoma	choroid	enucleation	2013-04-30	eye	Yes	melanoma	spindle B	2013-05-28	No	mlpa, 1xgain, 3xgain, 6xgain, 8xgain	Good																		6/6	6/6-2	Artificial Eye	6/6-2	10.7	9.2	1.4
male	2013-04-29	41	left	melanoma	choroid	enucleation	2013-05-07	eye	Yes	melanoma	spindle B			pt does not wish to know results																			6/6+1	Hand Movements	6/6+1	Artificial Eye	13	9	14.2
female	2013-04-29	57	right	melanoma	choroid	plaque/FNAB-TS	2013-04-30	choroidal biopsy	Yes	melanoma	mixed	2013-05-13	Yes	mlpa, msa, 3x1	Bad															2014-11-11	definite metastatic melanoma		6/7.5-1	6/12	6/6-1	6/4.8-1	13.7	11.9	5.1
male	2013-04-29	78	right	melanoma	choroid	plaque radiotherapy																								2019-06-25	unknown		6/12	6/19	6/7.5-1	6/6	6.8	5.9	1.5
male	2013-04-29	56	right	melanoma	choroid	enucleation	2013-04-30	eye	Yes	melanoma	mixed	2013-07-26	Yes	mlpa, 1xloss, 3xloss, 6xbgain, 8xgain	Bad															2015-06-08	definite metastatic melanoma		6/60+2	6/7.5-1	6/60+2	6/7.5-1	14	12.2	9
female	2013-05-13	54	left	melanoma	choroid	plaque/FNAB-TS	2013-05-14	choroidal biopsy	Yes	melanoma	spindle B	2013-05-28	No	mlpa, msa, 3x2	Uncertain																		6/6-1	6/7.5+2	6/6-1	6/7.5+2	18.4	16.1	3.7
male	2013-05-13	75	right	melanoma	choroid	plaque radiotherapy																											6/6-2	6/6-1	6/15-2	6/9.5-2	9.5	8.3	2.9
male	2013-05-13	64	right	melanoma	choroid	enucleation	2013-05-14	choroidal biopsy	Yes	melanoma	epithelioid	2013-06-24	No	mlpa, 1x2, 3xbloss, 6xgain, 8x2	Good																		6/7.5+1	6/6-2	Artificial Eye	6/6-2	17.2	15.7	7.9
male	2013-05-13	40	right	melanoma	choroid	enucleation	2013-05-14	eye	Yes	melanoma	spindle B	2013-05-28	Yes	mlpa, 1xloss, 3xloss, 6xgain, 8xgain	Bad																		6/7.5+1	6/7.5	Artificial Eye	6/7.5	13.4	13.4	6.4
male	2013-05-13	80	left	melanoma	choroid	proton beam radiotherapy																											6/7.5+2	6/9.5+2	6/6	6/18	11	8.4	2.6
male	2013-05-20	64	left	melanoma	choroid	local resection	2013-06-11	tumour	Yes	melanoma	spindle B	2013-06-24	No	mlpa, 1x2, 3x2, 6x2, 8x2	Good									2014-01-21	roo	2013-09-03							6/6-1	6/7.5+2	6/6	6/24	11.7	11.1	7.9
female	2013-05-13	33	right	melanoma	choroid	endoresection	2013-05-14	endoresection specimen	Yes	melanoma	spindle B	2013-05-28	Yes	mlpa, 1xloss, 3xloss, 6xgain, 8xgain	Bad									2013-11-15	conj excision			09/08/2013 09/08/2013 10/04/2014					6/6-1	6/6-1	6/24	6/6	11.2	9.5	8.2
female	2013-05-16	72	right	melanoma	choroid	proton beam radiotherapy											2017-11-23																6/6	6/9.5-1	Hand Movements	6/12	12.7	11.4	1.1
female	2013-06-03	87	right	melanoma	choroid	plaque radiotherapy																								2018-02-14	other	UTI	6/15	6/12+1	6/6	6/6	7.7	6.9	2.1
female	2013-05-20	58	right	melanoma	choroid	plaque/FNAB-TS	2013-05-21	choroidal biopsy	Yes	melanoma	mixed	2013-06-10	Yes	mlpa, msa, 3xloss	Bad																		Counting Fingers	6/7.5-2	Counting Fingers	6/7.5-2	14.7	14.5	5.1
female	2013-05-16	60	left	melanoma	choroid	enucleation	2013-05-17	eye	Yes	melanoma	mixed	2013-05-28	Yes	mlpa, 1xbloss, 3xloss, 6xloss/bgain, 8xgain	Bad														2019-01-31	2019-02-06	unknown		6/7.5+2	6/19	6/7.5+2	Artificial Eye	15.1	13.7	4.4
male	2013-05-20	53	right	melanoma	choroid	local resection	2013-05-21	tumour	Yes	melanoma	spindle B	2013-06-17	Yes	mlpa, 1xloss, 3xloss, 6xloss/gain, 8xloss/gain	Bad																		6/24+2	6/7.5-1	6/60-1	6/9.5	11.2	10.4	10
male	2013-05-20	64	right	melanoma	choroid	enucleation	2013-05-28	eye	Yes	melanoma	mixed	2013-06-10	Yes	mlpa, 1xloss, 3xloss, 6xloss/gain, 8xloss/gain	Bad															2015-08-28	definite metastatic melanoma		6/19-1	6/9.5+2	Artificial Eye	6/9.5+2	18	17	10.9
female	2013-05-20	69	right	melanoma	choroid	proton beam radiotherapy	2013-07-09	choroidal biopsy	Yes	melanoma	spindle B	2013-07-22	No	mlpa, msa, 3x2	Good									2013-07-09	25 gauge biopsy								6/12	6/6	6/6	6/5	10.7	5.9	1.3
male	2013-05-20	57	left	melanoma	choroid	plaque radiotherapy																											6/4.8-2	6/6-1	6/7.5+2	6/7.5	7.5	6.7	1.7
male	2013-06-03	62	left	melanoma	choroid	plaque radiotherapy	2013-12-03	choroidal biopsy	Yes	melanoma	spindle B	2013-12-13	No	mlpa, msa, 3x2	Good																		6/4.8	6/7.5+1	6/6	6/48	11.9	11.6	4.2
male	2013-06-03	35	left	melanoma	iris	proton beam radiotherapy	2013-06-04	iris biopsy	Yes	melanoma	spindle B	2013-06-17	No	mlpa, msa, 3x2	Good																		6/6-1	6/6-1	6/6-2	6/6	2.3	1.6	99
female	2013-06-10	86	right	melanoma	choroid	plaque radiotherapy	2013-06-11	choroidal biopsy	Yes	melanoma	mixed	2013-06-24	No	mlpa, msa, 3x2	Good																		6/6-2	6/7.5+2	6/7.5-2	6/12	8.3	5.5	2.1
male	2013-06-10	73	left	melanoma	choroid	plaque/FNAB-TS	2013-06-25	choroidal biopsy	Yes	melanoma	epithelioid	2013-07-08	Yes	mlpa, msa, 3xloss	Bad																		6/9.5+2	6/15	6/6	6/18	11.3	10.6	4.3
male	2013-05-20	70	right	melanoma	choroid	plaque/FNAB-TS	2013-05-22	choroidal biopsy	Yes	melanoma	spindle B	2013-06-10	Yes	mlpa, msa, 3xloss	Bad																		6/15+1	6/6-2	6/6	6/4.8-2	12	9.8	2.7
male	2013-06-03	52	left	melanoma	choroid	proton beam radiotherapy	2013-07-12	choroidal biopsy	Yes	melanoma	spindle B	2013-07-26	No	mlpa, msa, 3x2	Good																		6/7.5+1	6/6-2	6/4.8-1	6/4.8-2	5.9	4.6	1.9
female	2013-06-10	61	left	melanoma	choroid	plaque/FNAB-TS	2013-06-11	choroidal biopsy	Yes	melanoma	epithelioid	2013-06-24	Yes	mlpa, msa, 3xloss	Bad																		6/6+2	6/6	6/6+2	6/6+1	12.4	11.8	5
female	2013-06-10	82	left	melanoma	choroid	enuc at home hospital	2013-07-05	eye	Yes	melanoma	spindle B	2013-08-12	Yes	mlpa, 1xbloss/bgain, 3xloss, 6xgain, 8xgain	Bad																		6/7.5+2	6/9.5-1	6/7.5+2	6/9.5-1	18.3	16.9	9.9
male	2013-06-10	79	right	melanoma	choroid	plaque radiotherapy																											6/9.5+2	6/7.5	6/6-1	6/6-1	6.5	5.8	1.4
female	2013-06-10	81	left	melanoma	choroid	enucleation	2013-07-12	eye	Yes	melanoma	spindle B	2013-07-22	No	mlpa, 1x2, 3x2, 6pxgain, 6qxloss, 8qxgain	Good																		6/15-1	6/15-1	6/15	Artificial Eye	17.1	12.5	5.7
female	2013-06-10	70	left	melanoma	choroid	plaque/FNAB-TS	2013-06-11	choroidal biopsy	Yes	melanoma	spindle B	2013-06-24		mlpa, msa, not performed - insufficient material																			6/4.8	6/6-1	6/4.8	6/6-1	13.3	11.5	4.2
male	2013-08-19	58	left	melanoma	conjunctiva	excision	2013-08-20	conjunctival biopsy	Yes	melanoma	cmin7								2013-09-20														6/4.8-2	6/6	6/4.8-1	6/6
male	2013-06-17	33	left	melanoma	iris	proton beam radiotherapy																											6/7.5	6/15+2	6/7.5	6/15+2	4.2		0.7
male	2013-06-17	44	right	melanoma	choroid	proton beam radiotherapy																				2013-07-09							Counting Fingers	6/6-2	Perception of Light	6/6	12.2	10.9	11.8
male	2013-06-17	51	right	melanoma	choroid	proton beam radiotherapy																											6/7.5+1	6/6	6/7.5+1	6/6	15.3	13.1	4.1
male	2013-06-17	78	right	melanoma	choroid	proton beam radiotherapy																											6/7.5+2	6/48+2	6/6	6/60+1	11.4	8.4	3.3
male	2013-06-17	61	right	melanoma	iris	proton beam radiotherapy	2013-07-26	iris biopsy	Yes	melanoma	spindle B	2013-08-19	No	mlpa, msa, 3x2	Good									2013-07-26	iris bx								6/4.8	6/4.8+1	6/6	6/5	4.3	4.1	1.8
female	2013-07-15	41	left	melanoma	iris	proton beam radiotherapy	2013-07-19	iris biopsy	Yes	melanoma	spindle B	2013-08-12		mlpa, msa, not performed - insufficient material	Uncertain																		6/3.8-2	6/4.8+2	6/3.8-1	6/4.8-1	2.4	1.6	99
male	2013-06-24	53	right	melanoma	choroid	plaque/FNAB-TS	2013-06-25	choroidal biopsy	Yes	melanoma	mixed	2013-07-08	No	mlpa, msa, 3x2	Good																		6/4.8-2	6/7.5+2	6/9.5+2	6/15	10.1	8	2.3
male	2013-06-24	64	right	melanoma	choroid	endoresection	2013-06-25	endoresection specimen	Yes	melanoma	spindle B	2013-07-08	No	mlpa, msa, 3x2	Good																		Perception of Light	6/4.8-2	Perception of Light	6/4.8-2	8.2	6.2	6.1
male	2013-06-24	64	right	melanoma	choroid	endoresection	2013-06-25	endoresection specimen	Yes	melanoma	epithelioid	2013-07-03	No	mlpa, 1x2, 3x2, 6xgain, 8x2	Good					2015-05-29						2014-07-22		27/09/2013 22/07/2014					6/19	6/6-1	Artificial Eye	6/4.8	8.7	7.7	7	2015-04-23	2015-05-29
female	2013-06-24	60	left	melanoma	ciliary body	plaque radiotherapy elsewhere																											6/6	6/60-2	6/6	6/60-2	4	3.9	1.5
male	2013-06-24	64	left	melanoma	conjunctiva	Mitomycin C	2014-02-14	conjunctival biopsy	Yes	C-MIN	cmin3													2014-02-14	conj snip bx								6/9.5	6/9.5-1	6/9.5	6/9.5
male	2013-07-22	46	right	melanoma	iris	proton beam radiotherapy																											6/7.5	6/6-2	6/7.5	6/6	2.1	2	0.9
male	2013-06-28	52	right	melanoma	choroid	enucleation	2013-07-02	eye	Yes	melanoma	spindle B	2013-07-22	Yes	mlpa, 1pxbloss, 3qxbloss, 6pxgain, 8qxgain	Bad															2016-12-27	definite metastatic melanoma		6/9.5+2	6/4.8-1	Artificial Eye	6/4.8-1	16.9	15	6.4
male	2021-05-24	68	left	melanoma	choroid	plaque radiotherapy																											6/6	6/7.5	6/6	6/12	9.1	8.2	3.4
female	2013-06-28	57	left	melanoma	choroid	proton beam radiotherapy	2013-07-02	choroidal biopsy	Yes	melanoma	spindle B	2013-07-15	No	mlpa, msa, 3x2	Good													2023-10-12					6/6-2	6/9.5	6/6	6/24	8.1	7.3	1.8
male	2013-07-08	62	left	melanoma	choroid	plaque/FNAB-TS	2013-07-09	choroidal biopsy	Yes	melanoma	spindle B	2013-07-26	No	mlpa, msa, 3x2	Good																		6/6	6/6	6/4.8-1	6/6-1	8.5	7.3	1.7
male	2013-07-08	65	left	melanoma	choroid	23 gauge biopsy	2013-07-09	choroidal biopsy	Yes	melanocytoma		2014-05-20	Yes	mlpa, 1pxloss, 3xloss, 6qxloss, 8xgain	Bad															2015-08-21	definite metastatic melanoma		6/7.5+2	6/48+1	6/9.5+1	Artificial Eye	17	16.7	6.3
female	2013-07-08	50	right	melanoma	choroid	enucleation	2013-07-09	eye	Yes	melanoma	spindle B	2013-07-22	Yes	mlpa, 1px2, 3x1, 6x2, 8qxgain	Bad																		6/6-1	6/6-1	Artificial Eye	6/6-1	9.9	8.7	4.2
female	2013-07-08	76	left	melanoma	choroid	enucleation	2013-07-16	choroidal biopsy	Yes	melanoma	epithelioid	2013-08-12	Yes	mlpa, 1xloss, 3xloss, 6x2, 8x2	Bad																		6/12-1	6/19-1	6/12-1	Artificial Eye	9.2	8.3	2.5
female	2013-07-08	64	right	melanoma	choroid	plaque/FNAB-TS	2013-07-19	choroidal biopsy	Yes	melanoma	spindle B	2013-08-19		msa, 3x2																2020-09-26	unknown		6/7.5-1	6/7.5+2	6/7.5	6/7.5	9.8	8.8	3.5
male	2013-07-08	40	right	melanoma	choroid	proton beam radiotherapy	2013-07-26	choroidal biopsy	Yes	melanoma	spindle B	2013-08-12	Yes	mlpa, 1pxbloss, 3xloss, 6pxgain, 8x2	Bad								2015-02-27										6/7.5-1	6/7.5+1	6/60	6/5	9.8	8.8	3.7
male	2013-07-15	53	left	melanoma	choroid	endoresection	2013-07-16	choroidal biopsy	Yes	melanoma		2013-08-19	Yes	mlpa, 1px2, 3xbloss, 6x2, 8x2	Bad									2013-11-05	roo								6/7.5+1	6/12-2	6/5	6/60	11.6	10.4	12
female	2013-07-15	74	left	melanoma	choroid	enucleation	2013-07-16	eye	Yes	melanoma	mixed	2013-07-26	Yes	mlpa, 1xbgain, 3xloss, 6pxbgain, 8pxbloss, 8qxbgain	Bad														2015-07-09	2015-12-31	definite metastatic melanoma		6/6-1	6/7.5+1	6/6-1	Artificial Eye	13.4	11.9	6.2
male	2013-12-16	70	right	melanoma	choroid	plaque/FNAB-TS	2013-12-17	choroidal biopsy	Yes	melanoma	mixed	2014-01-10	Yes	mlpa, msa, 3x1	Bad																		6/7.5	6/9.5	6/7.5	6/9.5	12	10.6	4.8
male	2013-07-15	76	left	melanoma	choroid	plaque radiotherapy																											6/7.5	6/7.5	6/6	6/6	7.3	5.3	1.1
female	2013-07-15	68	left	melanoma	ciliary body	proton beam radiotherapy	2013-08-16	iris biopsy	Yes	melanoma	spindle B	2013-09-06	No	mlpa, msa, 3x2	Good														2015-12-30				6/7.5-1	6/7.5+1	6/6	6/6	4.6	3.6	2.2
male	2013-07-15	75	right	melanoma	choroid	plaque radiotherapy																								2015-03-21	other	neutropenic sepsis	6/7.5-2	6/7.5+2	6/6	6/7.5	8.9	7.6	1.9
male	2013-07-15	46	right	melanoma	choroid	plaque radiotherapy elsewhere																											Counting Fingers	6/7.5+1	Counting Fingers	6/7.5+1	6.6	6.4	1.5
male	2013-07-15	55	right	melanoma	choroid	endoresection	2013-07-23	endoresection specimen	Yes	melanoma	spindle B	2013-08-12	Yes	mlpa, 1xbloss/bgain, 3xbloss/bgain, 6pxgain, 6qxloss, 8xbgain	Uncertain									2013-11-01	insertion markers			17/12/2013 01/11/2013 25/07/2014					6/9.5-2	6/4.8	Counting Fingers	6/6	13.6	9.9	6.8
male	2013-07-22	45	left	melanoma	iris	proton beam radiotherapy	2013-07-30	iris biopsy	No																								6/7.5	6/6-2	6/5	6/36	99	99	0.7
male	2013-07-15	67	left	melanoma	choroid	enucleation	2013-07-16	eye	Yes	melanoma	mixed	2013-07-26	Yes	mlpa, 1pxbloss, 3xloss, 6xloss, 8xgain	Bad															2015-11-21	definite metastatic melanoma		6/7.5	6/9.5-1	6/7.5	Artificial Eye	17.4	16	6.5
male	2013-08-05	71	right	melanoma	ciliary body	enucleation	2013-08-09	eye	Yes	melanoma	mixed	2013-08-19	Yes	mlpa, 1px2, 3xloss, 6x2, 8xgain	Bad																		6/9.5-1	6/7.5-2	Artificial Eye	6/7.5-2	9.4	8.2	8.2
female	2013-07-22	44	right	melanoma	choroid	plaque radiotherapy	2013-08-23	choroidal biopsy	Yes	melanoma	spindle B	2013-09-06	No	mlpa, msa, 3x2	Good																		6/9.5-1	6/4.8-1	3/60	6/3.8	9.8	7.8	2.4
male	2013-07-22	55	right	melanoma	conjunctiva	excision	2013-07-23	conjunctival biopsy	Yes	C-MIN	cmin4								2013-08-23					2016-09-23	excision			16/01/2018 20/03/2020					6/7.5+2	6/4.8	Hand Movements	6/5
male	2013-07-22	57	left	melanoma	choroid	enucleation	2013-07-23	choroidal biopsy	Yes	melanoma	spindle B	2013-08-19	Yes	mlpa, 1pxloss, 3xloss, 6xbgain, 8xgain	Bad																		6/4.8-1	6/60+2	6/4.8-1	Artificial Eye	10.2	8.4	1.7
male	2013-07-22	41	left	melanoma	choroid	proton beam radiotherapy	2013-07-23	choroidal biopsy	Yes	melanoma	spindle B	2013-10-14		mlpa, msa, not performed - insufficient material	Uncertain																		6/4.8	Counting Fingers	6/4	Perception of Light	11.8	11.1	2.2			No	No	No
female	2013-07-22	57	right	melanoma	choroid	enucleation	2013-07-23	choroidal biopsy	Yes	melanoma	mixed	2013-09-28	No	mlpa, 1x2, 3x2, 6xgain, 8qxbgain	Good																		6/38+2	6/6-2	Artificial Eye	6/7.5+2	14.6	13.7	10.6
female	2013-07-22	44	left	melanoma	iris	proton beam radiotherapy	2013-07-30	iris biopsy	Yes	melanoma		2013-08-19	No	mlpa, msa, 3x2	Good																		6/6-2	6/7.5+1	6/6-1	6/7.5+2	2.4	2.3	1
female	2013-07-29	58	right	melanoma	choroid	enucleation	2013-07-30	eye	Yes	melanoma	mixed	2013-08-12	Yes	mlpa, 1pxbloss, 3xbloss, 6x2, 8qxgain	Bad																		6/24	6/6	Artificial Eye	6/6	15.2	12.5	10.6
female	2013-08-05	73	left	melanoma	choroid	plaque/FNAB-TS	2013-08-06	choroidal biopsy	Yes	melanoma	spindle B	2013-08-19	No	mlpa, msa, 3x2	Good																		6/7.5	6/7.5	6/7.5-1	6/6-1	11.2	9.7	3.1
female	2013-07-29	53	right	melanoma	choroid	plaque radiotherapy																	2016-11-25	2013-08-01	buckle			2014-01-28					6/7.5-2	6/7.5-1	6/18	6/5	8.9	8	3
female	2013-07-29	56	left	melanoma	choroid	proton beam radiotherapy	2013-09-06	choroidal biopsy	Yes	melanoma	spindle B	2013-10-12	No	mlpa, msa, 3x2	Good									2013-09-06	25g bx								6/6	6/7.5	6/6+2	Hand Movements	6.7	6	2.1
female	2013-07-29	84	right	melanoma	choroid	enuc at home hospital	2013-08-09	eye	Yes	melanoma	mixed																						No Light Perception	6/15	No Light Perception	6/15	16.6	13.7	12.8
male	2013-08-12	54	left	melanoma	choroid	plaque radiotherapy	2013-09-24	choroidal biopsy	No			2013-10-21		mlpa, msa, not performed - insufficient material																			6/6-2	6/9.5+2	6/6-1	6/7.5+1	10.6	8.9	2.4
female	2013-07-29	54	right	melanoma	choroid	plaque/FNAB-TS	2013-08-16	choroidal biopsy	No			2013-09-02		mlpa, msa, not performed - insufficient material																			6/6-2	6/6-1	6/6-1	6/6-1	9.2	8.7	2.1
male	2013-08-05	78	left	melanoma	iris	proton beam radiotherapy																											6/38+2	6/19-2	Perception of Light	Perception of Light	2.6	2.4	0.5
female	2013-08-12	64	right	melanoma	choroid	plaque radiotherapy																											6/7.5+1	6/6-2	6/6-2	6/4.8+2	7.3	7	2.2
male	2013-08-05	84	left	melanoma	ciliary body	25-gauge biopsy	2014-01-09	eye	Yes	melanoma	mixed	2014-01-16	Yes	mlpa, 1x2, 3xloss, 6qxbloss, 8xgain	Bad					2014-01-09										2016-09-13	other	cardiac failure	6/7.5-2	6/12+2	6/6	Artificial Eye	13.3	8.6	6.6
male	2013-08-05	46	right	melanoma	choroid	proton beam radiotherapy																											Counting Fingers	6/9.5-1	Counting Fingers	6/9.5-1	8.3	7.1	4.9
male	2013-08-05	64	left	melanoma	iris	proton beam radiotherapy																											6/6	6/7.5+1	6/6-2	6/7.5+2	5	3.7	0.5
female	2013-08-05	76	left	melanoma	choroid	enucleation	2013-08-06	eye	Yes	melanoma	spindle B	2013-08-19	Yes	mlpa, 1x2, 3x1, 6x2, 8q24xgain	Bad															2018-07-21	definite metastatic melanoma		6/24-2	6/12-1	6/24-2	Artificial Eye	13.8	13.2	6.5
male	2013-08-05	91	right	melanoma	iris	observation at home hospital																											6/12	6/19-1	6/12	6/19-1	2.5	1.8	0.9
female	2013-08-05	70	right	melanoma	iris	proton beam radiotherapy																											6/7.5+2	6/7.5+1	6/15	6/6	5.6	3.8	1
female	2013-08-05	79	right	melanoma	choroid	proton beam radiotherapy	2013-10-01	choroidal biopsy	Yes	melanoma	mixed	2013-10-14	No	mlpa, 1x2, 3x2, 6pxgain, 8x2	Good									2013-10-01	25g bx	2018-10-16							6/6-2	6/7.5	Hand Movements	6/7.5	11.6	11.6	5.2
male	2013-08-12	86	right	melanoma	choroid	enucleation	2013-08-13	eye	Yes	melanoma	mixed	2013-08-27	Yes	mlpa, 1x2, 3xloss, 6xgain, 8xgain	Bad															2015-12-23	other	Hepatic Encephalopathy	Hand Movements	6/9.5-1	Artificial Eye	6/9.5-1	17.2	15.5	14.5
male	2013-08-12	64	right	melanoma	choroid	enucleation	2013-08-13	eye	Yes	melanoma	mixed	2013-08-27	No	mlpa, 1xgain, 3xloss/gain, 6pxgain, 8x2	Good																		Counting Fingers	6/6-1	Artificial Eye	6/6-1	13.2	11	6.5
male	2013-09-02	55	left	melanoma	conjunctiva	treatment elsewhere																											6/6-1	6/6-1	6/6-1	6/6-1
female	2013-08-12	71	right	melanoma	choroid	proton beam radiotherapy																											6/6-1	6/4.8	6/24	6/6	9.1	8.5	1.4
female	2013-08-12	61	left	melanoma	choroid	photodynamic therapy																		2015-09-22	proton beam								6/7.5-2	6/9.5-2	6/9	Perception of Light	8.4	6.2	1.7		2015-09-10
male	2013-08-12	61	right	melanoma	conjunctiva	excision													2013-09-13														6/7.5-1	6/3.8-2	6/6	6/6-1
male	2013-08-12	52	right	melanoma	choroid	plaque radiotherapy	2013-08-13	choroidal biopsy	Yes	melanoma	spindle B	2013-09-06	No	mlpa, msa, 3x2	Good																		6/9.5+1	6/7.5-1	6/7.5	6/7.5	12.3	11.7	2.2
male	2013-08-19	28	left	melanoma	ciliary body	enucleation	2013-08-20	eye	Yes	melanoma	mixed	2013-09-06	Yes	mlpa, 1pxbloss, 3xloss, 6xbloss, 8xbloss	Bad																		6/4.8	6/12-2	6/4.8	Artificial Eye	21.2	19.5	14.3
male	2013-08-19	67	right	melanoma	ciliary body	enucleation	2013-08-20	choroidal biopsy	Yes	melanoma	spindle B	2013-09-02	No	mlpa, 1x2, 3x2, 6pxgain, 8qx2	Good																		6/7.5+2	6/9.5-2	Artificial Eye	6/24+2	20.4	17.4	7.2
female	2013-08-19	66	right	melanoma	choroid	proton beam radiotherapy																								2021-04-13	definite metastatic melanoma		6/15-1	6/9.5+2	Hand Movements	6/6-1	6.3	6.1	1.4
female	2013-08-19	58	right	melanoma	choroid	plaque/FNAB-TS	2013-08-20	choroidal biopsy	No			2013-10-11		mlpa, msa, not performed - insufficient material																			6/6-2	6/6-1	6/6	6/6	11.8	8.9	3.5
female	2013-08-19	53	right	melanoma	choroid	proton beam radiotherapy	2013-10-01	choroidal biopsy	Yes	melanoma	mixed	2014-10-14	No	mlpa, 1x2, 3x2, 6x2, 8x2	Good			2014-09-09								2014-09-09		22/04/2015 29/11/2016 14/03/2017 11/07/2017					6/6-2	6/6+2	6/30	6/5	9.3	7.9	6.6
female	2013-09-02	63	right	melanoma	choroid	Declined treatment																											6/4.8	6/6	6/4.8	6/6	8.1	7.8	2.7
male	2013-09-02	42	right	melanoma	choroid	proton beam radiotherapy																											6/6-1	6/3.8+2	6/60	6/3-2	6.6	5.9	2.9
male	2013-08-29	75	left	melanoma	choroid	enucleation	2013-09-20	eye	Yes	melanoma	spindle B	2013-10-14	No	mlpa, msa, 3x2	Good																		6/9.5-2	Counting Fingers	6/9.5-2	Artificial Eye	15.8	15	11.1
male	2013-08-29	77	left	melanoma	ciliary body	enucleation	2013-08-30	eye	Yes	melanoma	epithelioid	2013-09-28	Yes	mlpa, 1xloss, 3xloss, 6xgain, 8xgain	Bad															2015-06-10	definite metastatic melanoma		6/7.5+2	6/9.5+1	6/7.5+2	Artificial Eye	17.3	16.8	11.9
male	2013-08-29	58	left	melanoma	choroid	proton beam radiotherapy																											6/4.8-1	6/38	6/4.8-2	6/19	8.6	7.3	2.4
male	2013-08-29	73	right	melanoma	choroid	enucleation	2013-09-20	choroidal biopsy	Yes	melanoma	epithelioid	2013-10-01	Yes	mlpa, 1x2, 3xloss, 6x2, 8qxgain	Bad															2017-03-18	definite metastatic melanoma		Counting Fingers	6/7.5+2	Artificial Eye	6/7.5	19.5	18.1	4
female	2013-09-02	53	right	melanoma	iris	proton beam radiotherapy	2013-09-03	iris biopsy	Yes	melanoma	spindle B	2013-10-01		mlpa, msa, not performed - insuffucuent material																2017-07-08	other	CVA	6/6+2	6/6+1	6/9.5+1	6/6-2	5.9	3.6	0.4
male	2013-09-16	61	left	melanoma	choroid	proton beam radiotherapy	2013-09-17	choroidal biopsy	Yes	inconclusive		2013-10-07		mlpa, msa, not reported - insufficient material																			6/6+1	6/3.8-1	6/7.5+2	6/12+2	11.1	7.7	1.8
male	2013-09-02	78	right	melanoma	choroid	proton beam radiotherapy																				2018-10-05							6/9.5	Counting Fingers	6/30	Hand Movements	6.9	6.9	2.2
female	2013-09-02	55	left	melanoma	choroid	plaque radiotherapy																											6/6+2	6/19-1	6/5	6/15	9.1	7.8	1.6
female	2013-09-02	64	right	melanoma	choroid	enucleation	2013-09-03	eye	Yes	melanoma	spindle B	2013-09-28	Yes	mlpa, 1xloss, 3xloss, 6x2, 8xgain	Bad															2016-08-15	definite metastatic melanoma		6/12	6/12-1	Artificial Eye	6/12-1	10.6	10.2	10.4
female	2013-09-09	64	right	melanoma	choroid	proton beam radiotherapy	2013-10-18	choroidal biopsy	Yes	melanoma	spindle B	2013-10-31	No	mlpa, msa, 3x2	Good													2013-10-18					6/4.8-2	6/6	6/30	6/5	10.6	8.4	3.1
female	2013-09-09	48	left	melanoma	ciliary body	plaque radiotherapy																											6/4.8-1	6/6-1	6/5	6/5	4.6	4.4	3.1
male	2013-09-16	66	left	melanoma	choroid	enuc at home hospital	2013-09-25	eye	Yes	melanoma	spindle B	2013-10-21	Yes	mlpa, 1x2, 3xloss, 6x2, 8x2	Uncertain															2014-12-26	other	Acute Pulmonary Oedema	6/4.8+2	6/4.8+2	6/4.8+2	6/4.8+2	15.6	15.2	7.4
female	2013-09-09	82	left	melanoma	choroid	plaque radiotherapy																											6/9.5-2	6/7.5	6/12+2	6/9.5+1	7	6.9	1.8
female	2013-09-09	77	right	melanoma	iris	Declined treatment																											6/9.5+1	6/7.5	6/9.5+1	6/7.5	1.7	1.5	0.8
male	2013-09-09	71	right	melanoma	choroid	enucleation	2013-09-10	eye	Yes	melanoma	spindle B	2013-10-01	No	mlpa, 1x2, 3x2, 6x2, 8x2	Good															2015-06-08	definite metastatic melanoma		6/6-1	6/6	Artificial Eye	6/6	13.9	12.2	10.1
male	2013-09-16	56	right	melanoma	choroid	proton beam radiotherapy	2013-10-18	choroidal biopsy	Yes	melanoma	spindle B	2013-10-31	No	mlpa, msa, 3x2	Good																		6/4.8-1	6/6	6/6-2	6/4.8	7.5	6.2	1.5
male	2013-09-16	32	right	melanoma	iris	proton beam radiotherapy																											6/7.5+2	6/3.8-1	6/6+2	6/4.8+1	3.8	3.4	1.2
female	2013-09-16	76	left	melanoma	choroid	proton beam radiotherapy																											6/9.5	6/6-1	6/9.5+1	6/7.5	7.3	6.4	1.6
female	2013-09-16	83	right	melanoma	choroid	plaque radiotherapy																											6/15	6/12-1	Hand Movements	6/18	7.6	5.5	1.4
female	2013-09-16	78	left	melanoma	choroid	enucleation	2013-09-24	eye	Yes	melanoma	mixed	2013-10-07	No	mlpa, 1x2, 3x2, 6xbgain, 8x2	Good																		6/6-1	6/12+1	6/6-1	6/12+1	14.1	13.7	6.6
male	2013-09-16	41	left	melanoma	choroid	proton beam radiotherapy	2013-12-03	choroidal biopsy	Yes	melanoma	spindle B	2014-02-05	No	mlpa, 1x2, 3x2, 6xgain, 8x2	Good					2015-09-15				2014-01-21	endoresection	2014-06-10		10/06/2014 24/06/2014					6/3	6/12-2	6/3.8-1	Artificial Eye	14.4	13.5	9.5
male	2013-09-30	51	right	melanoma	choroid	proton beam radiotherapy																											6/6-2	6/4.8+2	6/30	6/3.8	10.6	8.9	1.4
male	2013-09-30	65	left	melanoma	ciliary body	proton beam radiotherapy	2013-11-08	choroidal biopsy	Yes	melanoma	spindle B	2013-12-02	Yes	mlpa, msa, 3x1	Bad									2013-11-08	25 gauge bx			2016-01-18	2018-05-22	2018-10-17	definite metastatic melanoma		6/4.8-1	6/6	6/6	6/19	16.5	14.7	6.4
female	2013-09-30	61	left	melanoma	ciliary body	proton beam radiotherapy																											6/4.8	6/6-2	6/6	6/6	9.8	9.3	2.7
male	2013-09-30	78	left	melanoma	choroid	plaque radiotherapy																											6/6	6/9.5	6/6	6/12	9.7	8.9	2.2
male	2013-09-30	50	left	melanoma	choroid	25-gauge biopsy						2013-12-04	Yes	mlpa, 1pxgain, 3xloss, 6qxloss, 8xgain	Bad					2013-11-26										2017-12-02	definite metastatic melanoma		6/4.8-1	6/12-1	6/6-1	Artificial Eye	16.9	16.6	12.7
male	2013-10-21	60	left	melanoma	choroid	enuc at home hospital																											6/6-1	6/12-1	6/6-1	6/12-1	7	5.8	1.7
male	2013-10-21	70	left	melanoma	choroid	proton beam radiotherapy	2013-11-29	choroidal biopsy	Yes	melanoma	epithelioid	2013-12-13	Yes	mlpa, 1pxloss, 3xloss, 6xloss, 8xgain	Bad													2013-11-29					6/4.8	6/19+2	6/6-1	6/24+1	13.7	12.2	3.6
male	2013-10-07	43	right	melanoma	iris	proton beam radiotherapy	2013-11-08	iris biopsy	Yes	melanoma	spindle B	2013-12-02	No	mlpa, msa, 3x2	Good																		6/4.8-2	6/6	6/6	6/6	3.7	3	1.1
female	2013-10-07	57	left	melanoma	choroid	plaque radiotherapy																		2016-08-04	ozurdex	2017-12-05		06/12/2016 21/03/2017 27/06/2017 05/12/2017 05/06/2018 16/04/2019 05/11/2019 03/03/2020 18/06/2020 29/10/2020 11/03/2021 24/06/2021 03/02/2022 05/05/2022 11/08/2022 03/11/2022					6/6+2	6/12+1	6/5	6/36	6.7	6.5	1.7
female	2013-10-07	57	right	melanoma	choroid	proton beam radiotherapy	2013-11-29	choroidal biopsy	Yes	melanoma	epithelioid	2013-12-13	Yes	mlpa, 1x2, 3xloss, 6x2, 8xgain	Bad									2013-11-29	25 gauge bx					2019-12-24	unknown		6/6+1	6/4.8	6/7.5	6/3.8-1	11.9	11.5	3.8
female	2013-10-07	70	left	melanoma	choroid	plaque/FNAB-TS	2013-10-08	choroidal biopsy	Yes	melanoma	spindle B	2013-10-21		mlpa, msa, not performed - insufficient material										2016-10-21	excision								6/6+2	6/7.5	6/4.8-1	6/19	10.9	10.3	5.1
male	2013-10-07	69	left	melanoma	choroid	proton beam radiotherapy																							2019-04-01	2020-01-21	unknown		Hand Movements	6/3.8-2	Counting Fingers	Counting Fingers	4.3	4	1
male	2013-11-04	47	left	melanoma	choroid	enucleation	2013-11-19	eye	Yes	melanoma	spindle B	2013-12-02	No	mlpa, 1x2, 3x2, 6pxgain, 8xgain	Good																		6/6-1	6/60-1	6/6-1	6/60-1	14.6	13.7	6
female	2013-10-14	66	left	melanoma	ciliary body	proton beam radiotherapy	2013-10-22	choroidal biopsy	Yes	melanoma	epithelioid	2013-10-31	Yes	mlpa, msa, 3x1	Bad											2014-02-14		2014-05-09					6/6	6/12-1	6/6-1	6/15-2	12.4	11.8	7.2
male	2013-10-14	53	right	melanoma	choroid	proton beam radiotherapy	2013-11-29	choroidal biopsy	Yes	melanoma	mixed	2013-12-13	Yes	mlpa, 1pxloss, 3xloss, 6pxgain, 8x2	Bad									2013-11-29	25g bx								6/24+1	6/7.5+2	6/24+1	6/7.5+2	13.6	13.1	6.8
male	2013-10-14	59	right	melanoma	choroid	plaque radiotherapy																											6/15-2	6/6-1	6/15	6/6	11	9.1	2.2
female	2013-10-14	83	left	melanoma	ciliary body	enucleation	2013-10-15	eye	Yes	melanoma	spindle B	2013-10-31	Yes	mlpa, 1pxloss, 3xloss, 6x2, 8xgain	Bad																		6/12	Counting Fingers	6/12	Artificial Eye	14.6	14.3	9.5
male	2013-10-21	33	left	melanoma	choroid	proton beam radiotherapy																											6/6-2	6/12-1	6/6-1	6/15+2	7.9	6.8	2.6
male	2013-10-21	50	right	melanoma	choroid	enuc at home hospital	2013-10-28	eye	Yes	melanoma	mixed	2013-10-28	Yes	mlpa, 1pxgain, 3x1, 6xgain, 8xgain	Bad																		6/6-2	6/7.5	6/6-2	6/7.5	19.4	17.3	3.6
male	2013-10-21	59	right	melanoma	choroid	plaque radiotherapy																											6/6	6/6-1	6/6	6/6	8.9	8.6	1.9
female	2013-10-28	70	left	melanoma	choroid	proton beam radiotherapy																											6/6-2	6/9.5+2	6/6-2	6/9.5+2	8.8	7.8	2.5
male	2013-11-04	51	left	melanoma	choroid	proton beam radiotherapy																											6/7.5+2	6/15+2	6/7.5+2	6/15+2	10.2	9.4	2.8
female	2013-10-21	65	left	melanoma	choroid	proton beam radiotherapy								does not wish to know cyto results						2014-11-21									2015-02-13				6/6-2	6/6-2	6/4.8+1	Artificial Eye	15.1	14.6	4.6		2014-11-13	No	Yes	No
female	2013-10-28	58	left	melanoma	choroid	plaque radiotherapy																											6/6-1	6/7.5	6/6	6/6	10.1	10	2.4
female	2013-10-28	52	left	melanoma	choroid	plaque/FNAB-TS	2013-10-29	choroidal biopsy	Yes	melanoma	mixed	2013-11-22	Yes	mlpa, 1xloss, 3xloss, 6x2, 8xgain	Bad														2018-10-17				6/7.5-2	6/6-1	6/9	6/12	14	13.7	5.5
male	2013-11-11	74	right	melanoma	choroid	plaque radiotherapy																											6/7.5	6/9.5	6/9.5+1	6/9.5+1	8.6	7.2	1.6
male	2013-11-04	56	right	melanoma	choroid	plaque radiotherapy																											6/12	6/4.8+1	6/60-2	6/4.8-1	10.1	7.5	1.5
male	2013-11-04	48	right	melanoma	choroid	proton beam radiotherapy	2013-12-20	choroidal biopsy	Yes	melanoma	mixed	2014-01-10	No	mlpa, 1x2, 3x2, 6pxgain, 8xbgain	Good																		6/12	6/4.8-1	6/36	6/5	7.3	6.8	2.6
male	2013-11-04	81	left	melanoma	choroid	plaque radiotherapy																								2017-02-15	other	stroke	6/6-1	6/30-2	6/4.8+1	6/60-4	8.1	7.4	2.7
female	2013-11-04	91	left	melanoma	conjunctiva	excision	2013-11-05	conjunctival biopsy	Yes	melanoma																							6/9.5+1	6/9.5	6/9.5+1	6/9.5
female	2013-11-04	15	left	melanoma	iris	proton beam radiotherapy																											6/6	6/7.5+2	6/5	6/6	3.1	2.6	1.5
male	2013-11-04	61	right	melanoma	choroid	proton beam radiotherapy																				2016-11-11		2023-12-05					6/6-2	6/4.8+2	Hand Movements	6/6	8.8	7.8	5.1
male	2013-11-04	75	left	melanoma	choroid	enucleation	2013-11-23	eye	Yes	melanoma	spindle B	2013-12-09	Yes	mlpa, 1x2, 3xloss, 6x2, 8xgain	Bad																		6/4.8-2	6/30+2	6/4.8-2	Artificial Eye	20.1	16	8.3
female	2013-11-11	53	left	melanoma	choroid	plaque/FNAB-TS	2013-11-12	choroidal biopsy	Yes	melanoma	mixed	2013-12-02	Yes	mlpa, msa, 3x1	Bad																		6/4.8+1	6/4.8-2	6/6	6/7.5	14.3	12.8	5.4
female	2013-11-11	53	right	melanoma	choroid	plaque radiotherapy	2013-12-17	choroidal biopsy	Yes	melanoma	mixed	2014-01-10	No	mlpa, msa, 3x2	Good																		6/19-1	6/4.8-2	6/12	6/9	10.5	9.7	3.8
female	2013-11-11	70	right	melanoma	choroid	plaque radiotherapy																								2018-04-22	other	Spontaneous Intracerebral Bleed	6/24	6/15+2	6/12-2	6/7.5-1	11.4	7.9	2.7
female	2013-11-11	51	right	melanoma	choroid	proton beam radiotherapy	2013-12-20	choroidal biopsy	Yes	melanoma	mixed	2014-01-10	No	mlpa, 1x2, 3x2, 6pxbgain, 8xbgain	Good									2016-08-30	endoresection			2017-03-03					6/7.5	6/4.8	6/24	6/5	10.8	10.1	6.1
male	2013-11-18	63	right	melanoma	choroid	proton beam radiotherapy											2015-01-15																6/6	6/6-1	Counting Fingers	6/4.8-1	13.4	11.4	5.3
male	2013-11-18	75	left	melanoma	choroid	enucleation	2013-11-19	eye	Yes	melanoma	spindle B	2013-12-05	No	mlpa, msa, 3x2	Good																		6/4.8-2	Hand Movements	6/4.8-2	Artificial Eye	11.9	9.8	9.1
male	2013-11-25	75	right	melanoma	choroid	plaque radiotherapy																											6/7.5	6/9.5-1	6/7.5	6/7.5	8.7	7.8	1.2
male	2013-11-18	40	right	melanoma	choroid	proton beam radiotherapy																											6/6+1	Counting Fingers	6/7.5	Perception of Light	10.8	9.7	2.9
male	2013-12-23	79	left	melanoma	choroid	photodynamic therapy																		2014-10-10	insertion markers					2018-12-28	unknown		6/7.5+1	6/7.5	6/6-1	6/19	3.4	2.7	1		2014-08-21
male	2013-11-25	51	left	melanoma	ciliary body	enucleation	2013-11-26	eye	Yes	melanoma	spindle B	2013-12-24	Yes	mlpa, msam 3x1	Bad																		6/6+2	6/4.8-1	6/6+2	Artificial Eye	13.7	12.1	10.1
male	2013-11-25	43	left	melanoma	ciliary body	plaque radiotherapy																											6/4.8-1	6/6+2	6/5	6/6	4.1	3.8	2.7
male	2013-11-25	81	right	melanoma	ciliary body	plaque radiotherapy																											6/6	6/9.5-1	6/12	6/15+2	10.2	8.8	3.2
female	2013-11-25	30	right	melanoma	iris	proton beam radiotherapy																											6/4.8	6/4.8+2	6/5	6/5	2.3	2.1	1
female	2013-11-25	68	right	melanoma	choroid	proton beam radiotherapy	2014-01-17	choroidal biopsy	Yes	melanoma	spindle B	2014-02-05	No	mlpa, 1px2, 3x2, 6xgain, 8qxgain	Good								2014-08-15	2014-01-17	25 gauge bx			15/11/2016 04/04/2017					6/19-2	6/4.8-1	Perception of Light	6/9.5-1	12.9	12.8	5.7
female	2013-12-02	79	right	melanoma	choroid	proton beam radiotherapy	2014-01-17	choroidal biopsy	Yes	melanoma	spindle B	2014-02-05	No	mlpa, 1x2, 3x2, 6xgain, 8qxgain	Good									2014-01-17	25 gauge bx					2019-07-02	carcinoma of the lung		6/12-2	6/15	6/60+1	6/6-2	9.6	7.7	2.8
female	2013-12-02	58	right	melanoma	ciliary body	enucleation	2013-12-03	eye	Yes	melanoma	spindle B	2013-12-13	No	mlpa, 1pxloss, 3x2, 6pxgain, 8xgain	Good																		6/6-1	6/6-1	Artificial Eye	6/6-1	16.6	16.5	9.1
male	2013-12-02	72	left	melanoma	choroid	enucleation	2013-12-13	eye	Yes	melanoma	mixed	2013-12-24	Yes	mlpa, 1pxloss, 3xloss, 6x2, 8xgain	Bad																		6/9.5	6/48+1	6/6+1	Artificial Eye	19.9	15.2	9.8
male	2013-12-02	71	right	melanoma	choroid	plaque/FNAB-TS	2013-12-03	choroidal biopsy	Yes	melanoma	spindle B	2013-12-13	Yes	mlpa, msa, 3xAI	Bad													2017-05-09					6/7.5+1	6/6-1	6/60	6/6	10.5	8.6	4
female	2013-12-02	50	left	melanoma	choroid	proton beam radiotherapy																											6/6-1	6/7.5+1	6/7.5	6/60	5.8	5.4	1.3
female	2013-12-09	46	right	melanoma	ciliary body	plaque radiotherapy																											6/6-1	6/6	6/7.5	6/6	4.5	4.4	2.5
male	2013-12-09	66	right	melanoma	choroid	plaque radiotherapy	2014-01-07	choroidal biopsy	Yes	melanoma	spindle B	2014-01-20	No	mlpa, msa, 3x2	Good													2014-01-07					6/3.8	6/3-2	6/3.8-1	6/3.8-2	11	7.6	2.4
male	2013-12-09	51	right	melanoma	choroid	enuc at home hospital	2013-12-23	eye	Yes	melanoma	mixed	2014-01-30	No	mlpa, 1pxbgain, 3x2, 6x2, 8xbgain	Good																		6/7.5-2	6/6	6/7.5-2	6/6	11	9.9	3.6
female	2013-12-09	64	left	melanoma	choroid	enucleation	2013-12-10	eye	Yes	melanoma	mixed	2014-01-10	Yes	mlpa, 1x2, 3x1, 6pxgain, 8xgain	Bad																		6/6-2	6/6-1	6/9	Artificial Eye	20	17.6	8.8
male	2014-01-20	60	left	melanoma	choroid	enucleation	2014-01-21	eye	Yes	melanoma	mixed	2014-02-05	Yes	mlpa, 1pxloss, 3x1, 6pxloss, 8qxgain	Bad															2015-01-15	definite metastatic melanoma		6/12-1	Perception of Light	6/12-1	Artificial Eye	20.6	17.8	16.6
female	2013-12-16	76	left	melanoma	choroid	proton beam radiotherapy																											6/6-2	6/7.5-2	6/6	6/12	2	2	1
female	2013-12-16	80	right	melanoma	conjunctiva	exenteration at home hospital																											6/9.5-1	6/7.5	Artificial Eye	6/7.5					2016-05-10			Yes
male	2013-12-23	67	left	melanoma	choroid	enucleation	2014-01-21	eye	Yes	melanoma	mixed	2014-02-05	Yes	mlpa, 1xploss, 3xloss, 6x2, 8qxgain	Bad															2015-07-11	definite metastatic melanoma		6/4.8+2	6/24+2	6/4.8+2	Artificial Eye	17.7	17.6	4.7
female	2013-12-23	68	right	melanoma	choroid	enucleation	2013-12-27	eye	Yes	melanoma	spindle B	2014-01-30	Yes	mlpa, 1pxloss, 3xloss, 6xgain, 8qxgain	Uncertain															2020-12-18	unknown		6/12-2	6/6	Artificial Eye	6/6	13.5	10.3	9.1
female	2013-12-23	81	left	melanoma	choroid	plaque radiotherapy																											6/7.5+1	6/9.5-1	6/9.5-2	6/15-1	10.2	9.7	2.1
female	2014-01-06	41	right	melanoma	iris	proton beam radiotherapy																											Hand Movements	6/6	Perception of Light	6/9.5	2.5	2.1	1
female	2014-01-06	67	left	melanoma	choroid	plaque radiotherapy																											6/6	6/6-1	6/7.5	6/7.5	5.1	4.5	1.7
female	2013-12-30	90	right	melanoma	choroid	plaque radiotherapy																								2019-09-17	unknown		6/12	6/12	6/6-2	6/7.5-1	7	6.8	2
male	2014-01-06	61	left	melanoma	choroid	photodynamic therapy																											6/4.8-2	6/4.8	6/6	6/5	5.8	5.6	1.1
male	2014-01-06	64	right	melanoma	choroid	plaque radiotherapy																											6/60	6/15-1	Hand Movements	6/4.8+2	14.2	11.9	5
female	2014-01-06	64	left	melanoma	choroid	plaque/FNAB-TS	2014-01-24	choroidal biopsy	Yes	melanoma	spindle B	2014-02-06	No	mlpa, msa, 3x2	Good																		6/4.8-1	6/6-2	6/6	6/18	9.1	9.1	2.9
male	2014-01-06	80	left	melanoma	choroid	enuc at home hospital	2014-01-14	eye	Yes	melanoma	mixed	2014-02-05	Yes	mlpa, 1pxgain, 3xloss, 6xgain, 8xgain	Bad															2017-12-06	other	renal failure	6/6-1	6/48+1	6/6-1	6/48+1	13.2	8.3	7.1
female	2014-01-06	76	left	melanoma	ciliary body	proton beam radiotherapy	2014-02-07	choroidal biopsy	Yes	melanoma	epithelioid	2014-02-14	Yes	mlpa, msa, 3x1	Bad					2014-08-26										2015-08-18	definite metastatic melanoma		6/7.5+2	6/7.5-2	6/6	Artificial Eye	18.8	11.4	2.6			No	No	No
male	2014-01-06	68	right	melanoma	choroid	enucleation	2014-01-07	eye	Yes	melanoma	epithelioid	2014-01-16	Yes	mlpa, 1x2, 3x1, 6x2, 8xgain	Bad															2018-04-11	definite metastatic melanoma		Counting Fingers	6/7.5-1	Artificial Eye	6/7.5-1	19.2	18.6	12.1
male	2014-01-06	55	left	melanoma	choroid	proton beam radiotherapy	2014-02-28	choroidal biopsy	Yes	melanoma	mixed	2014-03-14	Yes	mlpa, 1pxploss, 3xloss, 6pxploss, 8qxgain	Bad															2014-08-26	definite metastatic melanoma		6/3	6/12+2	6/5	Hand Movements	16.6	9.8	7.1
male	2014-01-06	64	right	melanoma	iris	proton beam radiotherapy																											6/7.5+2	6/6-2	6/7.5+2	6/6-2	9.9	6.6	3.3
male	2014-01-13	55	left	melanoma	choroid	plaque radiotherapy	2014-02-25	choroidal biopsy	Yes	melanoma	mixed	2014-03-14	No	mlpa, 1px2, 3x2, 6pxgain, 8x2	Good																		6/4.8	6/7.5	6/6+2	6/15-1	10.6	9	4.1
female	2014-01-13	47	left	melanoma	choroid	proton beam radiotherapy	2014-02-07	choroidal biopsy	Yes	melanoma	mixed																						6/4.8-1	6/4.8	6/4.8	6/15	9.9	8.1	6.3
male	2014-01-13	55	right	melanoma	choroid	proton beam radiotherapy	2014-02-07	choroidal biopsy	Yes	melanoma	spindle B	2014-02-24	No	mlpa, 1x2, 3x2, 6x2, 8x2	Good									2014-02-07	25 gauge bx					2022-04-07	unknown		6/9.5	6/4.8-1	6/15	6/4.8	14.8	11.1	5.8
female	2014-01-13	42	right	melanoma	conjunctiva	conjunctival biopsy	2014-01-14	conjunctival biopsy	Yes	melanoma	cmin8								2014-01-28														6/7.5	6/6-1	6/12	6/4.8
male	2014-01-20	62	right	melanoma	choroid	enucleation	2014-01-21	eye	Yes	melanoma	spindle B	2014-02-05	Yes	mlpa, 1px2, 3x1, 6x2, 8x2	Bad																		Hand Movements	6/6+2	Artificial Eye	6/5	17.3	12.9	9.4
female	2014-01-20	44	left	melanoma	choroid	plaque/FNAB-TS	2014-01-28	choroidal biopsy	Yes	melanoma	spindle B	2014-03-17	No	mlpa, msa, 3x2	Good																		6/4.8	6/6	6/6	6/7.5	6.6	6.4	1.2
male	2014-01-20	57	right	melanoma	choroid	proton beam radiotherapy																											6/3-1	6/3-2	6/60-2	6/3.8-1	5.7	5.6	1.2
female	2014-01-27	47	right	melanoma	choroid	enucleation	2014-03-04	eye	Yes	melanoma	spindle B	2014-03-14	No	mlpa, 1x2, 3x2, 6x2, 8x2	Good																		6/12+2	6/12-2	Artificial Eye	6/12-2	5.9	4.7	3.2
male	2014-01-27	74	left	melanoma	ciliary body	enuc at home hospital	2014-01-30	eye	Yes	melanoma	mixed	2014-02-27	No	mlpa, 1pxgain, 3xploss, 6x2, 8qxgain	Uncertain															2015-02-14	other	Acute Myeloid Leukaemia	6/6+2	Hand Movements	6/6+2	Hand Movements	20.3	17.3	9.6
male	2014-01-27	56	right	melanoma	choroid	plaque radiotherapy	2014-03-04	choroidal biopsy	Yes	melanoma	mixed	2014-03-17	No	mlpa, msa, 3x2	Uncertain											2014-06-17		28/11/2014 10/03/2015 02/04/2015					6/7.5+1	6/6	No Light Perception	6/5	18.3	16	5.4
female	2014-01-27	65	right	melanoma	choroid	proton beam radiotherapy	2014-03-04	choroidal biopsy	Yes	melanoma	spindle B	2014-03-14	No	mlpa, 1pxloss, 3x2, 6pxgain, 8xgain	Good								2015-04-10	2014-03-04	25 gauge bx			18/09/2018 12/02/2019 28/06/2019 27/09/2019 04/02/2020 05/11/2020 10/06/2021 08/12/2021					6/6+2	6/4.8	6/24	6/7.5	16.3	13.7	2.9
female	2014-02-03	70	right	melanoma	choroid	proton beam radiotherapy	2014-03-21	choroidal biopsy	Yes	melanoma	spindle B	2014-04-10	No	mlpa, msa, 3x2	Good																		6/6+1	6/9.5	6/6-2	6/6+1	9.4	8.5	2.2
male	2014-02-03	66	left	melanoma	choroid	plaque/FNAB-TS	2014-02-04	choroidal biopsy	Yes	melanoma	mixed	2014-03-04	No	mlpa, msa, 3x2	Good																		6/7.5+2	6/7.5+2	6/6-2	6/7.5+2	7.7	6.7	1.8
male	2014-02-03	86	right	melanoma	choroid	plaque radiotherapy																											6/9.5+2	6/9.5-1	6/9.5-2	6/12+2	10.8	8.3	2.3
female	2014-02-03	63	left	melanoma	choroid	proton beam radiotherapy																											6/12-1	6/6-1	6/9.5	6/30	10.5	9.4	2.1
female	2014-02-10	42	left	melanoma	choroid	endoresection	2014-02-11	endoresection specimen	Yes	melanoma	epithelioid	2014-03-14	Yes	mlpa, 1px2, 3x1, 6xloss, 8xgain	Bad									2015-10-06	endoresection	2015-10-06							6/4.8	Hand Movements	6/4.8-1	6/60-3	18.7	17.4	13.3	2015-10-05
female	2014-02-10	61	right	melanoma	choroid	vitrectomy																						05/04/2016 16/08/2016 20/12/2016 25/04/2017 29/08/2017					6/48	6/7.5-1	6/19	6/4.8-2	6.7	6.6	1.8
female	2014-02-10	67	left	melanoma	choroid	enucleation	2014-02-18	eye	Yes	melanoma	spindle B	2014-03-04	Yes	mlpa, 1pxbloss, 3xloss, 6pxbloss, 8qxgain	Bad															2017-10-13	definite metastatic melanoma		6/6-1	Counting Fingers	6/6-1	Artificial Eye	19.2	18.4	9.3
female	2014-02-10	30	right	melanoma	iris	proton beam radiotherapy																											6/4.8-2	6/12+2	6/7.5	6/12	4.3	3.5	1.1
female	2014-02-10	26	right	melanoma	choroid	plaque radiotherapy																											6/6	6/38	6/15+2	6/30-1	13	10.8	3.1
male	2014-03-03	85	left	melanoma	iris	proton beam radiotherapy																											6/30+2	6/12	6/30+2	6/12	7.6	5.4	2
male	2014-02-10	58	right	melanoma	choroid	proton beam radiotherapy	2014-03-21	choroidal biopsy	Yes	melanoma	mixed	2014-05-20	No	mlpa, 1x2, 3x2, 6x2, blossx8	Good								2014-03-21						2020-09-04	2020-11-10	definite metastatic melanoma		6/7.5-2	6/7.5+1	6/60-3	6/4.8	13.7	10.8	6.3
male	2017-05-22	72	right	melanoma	choroid	plaque radiotherapy																											6/6+2	6/4.8+2	6/6	6/5	7.3	6.7	1.3
male	2014-02-24	69	left	melanoma	choroid	enucleation	2014-02-25	eye	Yes	melanoma	mixed	2014-03-14	Yes	mlpa, 1pxloss, 3xloss, 6qxloss, 8xgain	Bad															2016-11-26	definite metastatic melanoma		6/6-2	Counting Fingers	6/6-2	Artificial Eye	12.3	10.9	8.2
male	2014-02-24	57	left	melanoma	choroid	enucleation	2014-02-25	eye	Yes	melanoma	spindle B	2014-03-28	Yes	mlpa, 1px2, 3xloss, 6x2, 8xgain	Bad															2018-05-25	definite metastatic melanoma		6/4.8-2	6/6-2	6/4.8-2	Artificial Eye	13.5	13.3	11.7
male	2014-02-24	62	right	melanoma	choroid	enucleation	2014-02-25	choroidal biopsy	Yes	melanoma	epithelioid	2014-03-24	Yes	mlpa, 1xploss, 3xloss, 6x2, 8xgain	Bad															2018-06-02	definite metastatic melanoma		6/38-2	6/4.8+1	Artificial Eye	6/4.8+1	17.1	13.1	7.3
female	2014-03-03	58	right	melanoma	choroid	proton beam radiotherapy	2014-03-21	choroidal biopsy	Yes	melanoma	mixed	2014-04-22	No	mlpa, 1px2, 3x2, 6xgain, 8qxgain	Good									2014-03-21	25g bx								6/6-1	6/6-2	6/6-1	6/6-2	12.1	8.3	8.5
female	2014-03-03	77	left	melanoma	choroid	enuc at home hospital	2014-03-27	eye	Yes	melanoma	mixed	2014-05-15	Yes	mlpa, 1xloss, 3xloss, 6x2, 8qxgain	Bad															2014-10-04	other	'Advanced Melanoma'	Hand Movements	Perception of Light	Hand Movements	Artificial Eye	18.6	18	16.4
female	2014-03-03	71	right	melanoma	conjunctiva	conjunctival biopsy	2014-03-11	conjunctival biopsy	Yes	melanoma	cmin8							2019-08-27												2021-08-14			Counting Fingers	6/3.8-2	Hand Movements	6/6						No	No	No
female	2014-03-03	59	right	melanoma	choroid	plaque/FNAB-TS	2014-03-04	choroidal biopsy	Yes	melanoma		2014-03-17	No	mlpa, msa, 3x2	Good													12/11/2020 25/02/2021 27/05/2021 16/12/2021 17/03/2022 16/06/2022 06/09/2022 09/02/2023 18/05/2023 17/08/2023 16/11/2023 15/02/2024					6/3.8-2	6/7.5	6/15	6/6	9.5	7.8	1.2
female	2014-03-03	64	left	melanoma	choroid	proton beam radiotherapy	2014-04-11	choroidal biopsy	Yes	melanoma	mixed	2014-05-29	Yes	mlpa, msa, 3x1	Bad									2014-04-11	25g bx	2019-11-22		22/11/2019 21/07/2020					6/7.5+2	6/9.5+1	6/6	No Light Perception	9	8.1	3.3	2014-10-02		No	Yes	No
male	2014-03-03	72	right	melanoma	choroid	plaque radiotherapy																						2018-06-12					6/6+2	6/6+2	6/24	6/6	10.2	8.9	2.7
female	2014-03-03	70	right	melanoma	choroid	proton beam radiotherapy																											6/19	6/7.5	Counting Fingers	6/9.5	15	8.4	3.3
female	2014-03-04	39	left	melanoma	choroid	plaque/FNAB-TS	2014-03-11	choroidal biopsy	Yes	inconclusive		2014-04-10	No	mlpa, msa, 3x2	Good																		6/7.5	6/9.5	6/7.5	6/12+2	10.1	9.8	2.4
male	2014-03-17	61	left	melanoma	choroid	enucleation	2014-03-18	eye	Yes	melanoma	epithelioid	2014-04-10	Yes	mlpa, 1pxloss, 3xploss, 6x2, 8x2	Bad														2018-12-01				6/6-1	Hand Movements	6/6-1	Artificial Eye	11.8	8.3	8.8
female	2014-03-07	45	right	melanoma	choroid	proton beam radiotherapy	2014-04-11	choroidal biopsy	Yes	melanoma	spindle B	2014-05-29	Yes	mlpa, msa, 3xploss	Uncertain									2014-04-11	25 gauge bx								6/6+2	6/6	6/7.5	6/7.5+2	14.4	12.7	2.5
male	2014-03-17	79	left	melanoma	ciliary body	enuc at home hospital	2014-05-06	eye	Yes	melanoma	mixed	2014-05-29	Yes	mlpa, 1pxgain, 3x1, 6xgain, 8xgain	Bad															2015-05-18	definite metastatic melanoma		6/6	6/7.5-1	6/6	6/7.5-1	20	20	7.7
female	2014-03-17	71	left	melanoma	choroid	plaque radiotherapy																											6/9.5+2	6/7.5+2	6/9	6/12	12.9	9.7	1.8
female	2014-03-17	36	left	melanoma	ciliary body	observation																											6/6	6/6+2	6/6	6/7.5	5.6	5.1	3.7
female	2014-03-17	50	right	melanoma	choroid	enucleation	2014-03-18	eye	Yes	melanoma	spindle B	2014-04-10	Yes	mlpa, 1pxloss, 3xloss, 6x2, 8x2	Bad																		Hand Movements	6/3.8-1	Artificial Eye	6/3.8-1	23.6	22	16.7
female	2014-03-24	57	left	melanoma	choroid	proton beam radiotherapy	2014-05-23	choroidal biopsy	Yes	melanoma	epithelioid	2014-06-06	No	mlpa 1px2, 3x2, 6pxgain, 8qxbgain	Good									2014-05-23	25g bx								6/7.5	6/12-2	6/7.5	6/12-2	13.8	11.5	2.5
male	2014-03-31	47	right	melanoma	choroid	photodynamic therapy																											6/6+2	6/4.8-1	6/3.8-1	6/4.8	3.7	3.3	1.8
male	2016-10-10	28	left	melanoma	iris	proton beam radiotherapy																											6/4.8-1	6/6	6/5	6/7.5	3.5	2.2	0.8
female	2014-03-24	89	left	melanoma	choroid	plaque radiotherapy																								2019-12-03	unknown		6/7.5-1	6/7.5-1	6/12	6/7.5	8.3	7.6	2.3
female	2014-03-24	68	left	melanoma	ciliary body	proton beam radiotherapy	2014-05-06	iris biopsy	Yes	melanoma	spindle B	2014-05-29	Yes	mlpa, msa, 3xloss	Bad					2020-02-21													6/9.5	6/7.5+2	Artificial Eye	6/4.8	6.1	5.9	3.1		2020-01-30
male	2014-03-24	43	left	melanoma	choroid	enucleation	2014-04-01	eye	Yes	melanoma	spindle B	2014-05-07	No	mlpa, 1px2, 3x2, 6x2, 8xgain	Good																		6/4.8-1	Counting Fingers	6/4.8-1	Artificial Eye	11.9	9.7	7.5
female	2014-05-01	67	left	melanoma	choroid	proton beam radiotherapy																											6/4.8+2	6/4.8+1	6/5	6/7.5	11	8.1	4.2
female	2014-03-31	60	right	melanoma	choroid	proton beam radiotherapy	2014-05-23	choroidal biopsy	Yes	melanoma	spindle B	2014-06-06	Yes	mlpa, msa, 3xploss										2014-05-23	25g bx								6/7.5-2	6/7.5-2	6/9.5	6/4.8-1	7.7	6.6	2.2
male	2014-06-02	71	left	melanoma	choroid	plaque radiotherapy																											6/7.5+2	6/7.5-2	6/9.5+2	6/9.5	10.1	8.8	2.8
female	2014-03-31	46	left	melanoma	choroid	plaque/FNAB-TS	2014-04-08	choroidal biopsy	Yes	melanoma	spindle B	2014-05-22	No	mlpa, msa, 3x2	Good																		6/7.5	6/12-1	6/6	6/6	15.3	14.1	3.9
male	2014-03-31	62	left	melanoma	choroid	enucleation	2014-04-15	eye	Yes	melanoma	mixed	2014-05-07	No	mlpa, 1px2, 3x2, 6pxloss/gain, 8x2	Good																		6/4.8-2	Counting Fingers	6/4.8-2	Artificial Eye	11.2	11	9.4
female	2014-04-07	69	right	melanoma	choroid	plaque radiotherapy	2014-04-11	choroidal biopsy	Yes	melanoma	spindle B	2014-05-29	Yes	mlpa, msa, 3qxloss	Uncertain																		6/7.5+2	6/7.5+1	6/7.5	6/7.5	8.2	7.2	2.4
male	2014-04-07	54	left	melanoma	choroid	proton beam radiotherapy	2014-05-02	choroidal biopsy	Yes	melanoma	spindle B	2014-05-20	No	mlpa, 1x2, 3x2, 6pxgain, 8qxbgain	Good									2014-05-02	26g bx								6/3.8+2	6/3-1	6/3.8+2	6/3-1	11	9.9	2.3
female	2014-04-07	59	left	melanoma	choroid	enucleation	2014-04-08	eye	Yes	melanoma	mixed	2014-05-07	Yes	mlpa, 1pxloss, 3xloss, 6xbgain, 8qxpgain	Bad														2016-05-31	2016-09-13	definite metastatic melanoma		6/7.5+1	6/12-1	6/7.5+1	Artificial Eye	21	20.8	14
male	2014-04-07	63	right	melanoma	choroid	enucleation																							2023-11-01				6/19-1	6/6-1	Artificial Eye	6/6-1	10	8.6	4.2
male	2014-04-14	58	left	melanoma	choroid	proton beam radiotherapy	2014-06-20	choroidal biopsy	Yes	melanoma	spindle B	2014-06-27	No	mlpa, msa, 3x2	Good									2014-06-20	25g bx								6/6-1	6/9.5	6/6	Counting Fingers	12.7	10.8	2.1
male	2014-04-14	50	right	melanoma	choroid	plaque radiotherapy	2014-05-27	choroidal biopsy	Yes	melanoma	spindle B	2014-06-06	No	mlpa, msa, 3xploss	Uncertain									2014-05-27	25 gauge bx								6/4.8-2	6/4.8-1	6/6-2	6/4.8	14.8	10.1	4.9
male	2014-04-14	37	right	melanoma	choroid	proton beam radiotherapy																											6/9.5	6/4.8+1	Counting Fingers	6/6	9	8.2	2.2
male	2014-04-28	56	right	melanoma	choroid	plaque/FNAB-TS	2014-04-29	choroidal biopsy	Yes			2014-05-23	No	mlpa, msa, 3x2	Good																		6/6+2	6/4.8-1	6/4.8-1	6/4.8-1	8.3	7.4	2.6
male	2014-04-28	69	left	melanoma	choroid	plaque/FNAB-TS	2014-05-09	choroidal biopsy	Yes	melanoma	spindle B	2014-05-22	Yes	mlpa, msa, 3pxploss	Uncertain																		6/60+2	6/48	6/38-1	6/48-2	10.8	10.2	5.4
female	2014-05-01	56	left	melanoma	iris	enuc at home hospital																											6/6	6/19	6/6	6/19	2.2	1.8	1.4
male	2014-04-28	50	right	melanoma	iris	proton beam radiotherapy													2022-02-08														6/4.8-1	6/3.8-2	6/5	6/5	6.1	5.5	1.8		2022-01-31
male	2014-05-02	52	left	melanoma	choroid	enucleation	2014-05-07	eye	Yes	melanoma	mixed	2014-05-23	Yes	mlpa, 1pxloss, 3xloss, 6xploss, 8qxgain	Bad																		6/4.8	6/9.5+2	6/4.8	Artificial Eye	15.4	14.2	12.1
male	2014-05-02	75	left	melanoma	choroid	proton beam radiotherapy	2014-06-25	choroidal biopsy	Yes	melanoma	epithelioid	2014-07-03	Yes	mlpa, 1pxbloss, 3pxploss, 6pxgain, 8x2	Uncertain									2014-06-25	25g bx								6/7.5+2	6/24	6/6	Counting Fingers	10	7.4	3
female	2014-04-28	62	left	melanoma	choroid	enucleation	2014-05-06	eye	Yes	melanoma	mixed	2014-05-29	Yes	mlpa, 1pxploss, 3xploss, 6pxgain, 8qxgain	Uncertain																		6/7.5	Counting Fingers	6/7.5	Artificial Eye	12	11.2	8.5
male	2014-05-12	77	right	melanoma	choroid	proton beam radiotherapy											2018-10-15											29/10/2018 12/11/2018					6/7.5+2	6/7.5	6/19-2	6/9.5	5.7	5.1	1.3
female	2014-05-12	72	left	melanoma	choroid	plaque radiotherapy	2014-05-13	choroidal biopsy	Yes	melanoma	mixed	2014-05-29	No	mlpa, msa, 3x2	Good																		6/6-1	6/6-2	6/6	6/7.5	13.6	8.4	1.6
male	2014-05-19	38	right	melanoma	choroid	endoresection and plaque	2014-05-20	endoresection specimen	Yes	melanoma	mixed	2014-05-29	No	mlpa, 1x2, 3x2, 6pxgain, 8qxbgain	Good											2015-12-01							6/24	6/4.8+1	6/30-1	6/4.8+2	11.3	9.9	8.4
female	2014-05-12	42	left	melanoma	choroid	proton beam radiotherapy	2014-06-20	choroidal biopsy	Yes	melanoma	mixed	2014-07-03	Yes	mlpa, 1pxbloss, 3pxploss, 6x2, 8x2	Uncertain																		6/7.5+2	6/6-2	6/6	Counting Fingers	12	7.7	3.9
female	2014-05-19	43	left	melanoma	ciliary body	enucleation	2014-05-20	eye	Yes	melanoma	mixed	2014-06-06	No	mlpa, 1pxloss, 3x2, 6pxgain, 8qxgain	Uncertain																		6/4.8	Counting Fingers	6/4.8	Artificial Eye	21.7	13.9	11.2
female	2014-05-19	46	left	melanoma	choroid	plaque radiotherapy																	2019-02-12										6/4.8-1	6/6	6/6+1	6/6	8.2	7.9	2
female	2014-05-19	37	right	melanoma	choroid	proton beam radiotherapy																	2014-09-05						2016-09-22				6/19+2	6/6-2	6/60-2	6/6	17.9	14.6	5.1
male	2014-05-19	78	right	melanoma	conjunctiva	plaque radiotherapy	2014-12-16	conjunctival biopsy	No															2014-12-16	excision			2015-05-22		2015-12-10	other	Metastatic Bronchial Carcinoma	6/6+2	6/4.8	6/6	6/6-1
male	2019-02-18	64	left	melanoma	choroid	proton beam radiotherapy																											6/6-1	6/6	6/6	6/7.5	6.7	5.9	1.8
female	2014-05-19	61	right	melanoma	choroid	plaque radiotherapy																								2019-06-18	unknown		6/7.5+2	6/7.5+1	6/24	6/6-1	13.3	9.2	3.8
male	2014-06-02	37	right	melanoma	ciliary body	enuc at home hospital																											6/19-1	6/3.8-2	6/19-1	6/3.8-2	15.9	14.4	11.3
female	2014-06-09	52	right	melanoma	iris	proton beam radiotherapy																											6/4.8-1	6/4.8-1	6/9	6/6	3.7	1.7	0.7
male	2014-06-09	65	right	melanoma	choroid	plaque/FNAB-TS	2014-06-10	conjunctival biopsy	Yes	melanosis		2014-06-27	Yes	mlpa, msa, 3x1	Bad																		6/6-2	6/6-1	6/9	6/6	11.7	10.3	4.1
female	2014-06-09	75	left	melanoma	choroid	plaque radiotherapy																											6/6-1	6/6-2	6/6+2	6/6-1	7.8	5.2	1.8
female	2014-06-09	69	right	melanoma	choroid	proton beam radiotherapy																						2017-11-13					6/12+1	6/7.5+2	Counting Fingers	6/6-1	8.2	8	2
female	2014-06-09	47	right	melanoma	choroid	plaque radiotherapy	2014-07-08	choroidal biopsy	Yes	melanoma	spindle B	2014-07-17	No	mlpa, msa, 3x2	Good									2014-07-08	25g bx	2020-08-05		11/06/2020 10/09/2020 10/12/2020					6/6-2	6/4.8	6/6	6/5	12.2	10.1	3
female	2014-06-09	74	right	melanoma	conjunctiva	Mitomycin C																						2014-10-23		2019-01-14	unknown		6/12+2	6/9.5	Counting Fingers	6/9.5
male	2014-06-09	83	left	melanoma	choroid	enuc at home hospital	2014-06-24	eye	Yes	melanoma	mixed																			2014-11-27	definite metastatic melanoma		6/9.5-2	Hand Movements	6/9.5-2	Hand Movements	16.7	12.3	13
male	2014-06-16	66	left	melanoma	ciliary body	proton beam radiotherapy	2014-08-08	choroidal biopsy	Yes	melanoma	epithelioid	2014-08-21	Yes	mlpa, 1px2, 3x1, 6pxgain, 8xgain	Bad								2016-09-30	2014-08-08	25 gauge bx			2016-09-30	2018-06-01	2020-07-30	unknown		6/6	6/6	6/6+2	6/7.5	15.3	13.7	5.8
male	2014-06-16	55	left	melanoma	choroid	plaque/FNAB-TS	2017-02-10	choroidal biopsy	Yes	melanoma	spindle B	2017-03-08	Yes	mlpa, msa, 3x1	Bad																		6/4.8	6/4.8+2	6/4.8+1	6/4.8-1	6.9	4.1	1.4
female	2014-06-16	43	left	melanoma	conjunctiva	excision	2014-07-11	conjunctival biopsy	Yes	melanoma	epithelioid								2014-08-29														6/4.8-1	6/7.5	6/4.8-1	6/6
female	2014-06-16	71	left	melanoma	choroid	proton beam radiotherapy																											6/15+1	6/60-3	6/15+1	6/60-3	9.1	7.9	2.4
female	2014-06-23	44	right	melanoma	iris	proton beam radiotherapy													2017-05-05														6/6-2	6/6	6/5	6/5	2.8	2.6	1.7		2017-04-13
female	2014-06-23	84	right	melanoma	choroid	plaque radiotherapy																											6/7.5+1	6/9.5-2	6/15	6/9.5	13.2	10.1	3.5
male	2014-06-23	52	right	melanoma	choroid	endoresection	2014-07-01	endoresection specimen	Yes	melanoma	spindle B	2014-07-10	No	mlpa, 1pxbloss, 3x2, 6pxgain, 8x2	Good													2014-11-04					6/15	6/6	Hand Movements	6/6	13.7	11	8.7
male	2014-06-16	69	left	melanoma	choroid	plaque radiotherapy																											6/4.8-2	6/24+1	6/4.8-2	6/24+1	13.8	13.6	3.1
male	2014-06-23	75	left	melanoma	choroid	enucleation	2014-06-24	eye	Yes	melanoma	spindle B	2014-07-03	Yes	mlpa, 1xbgain, 3xloss, 6x2, 8x2	Bad															2020-09-07	unknown		6/4.8-1	Hand Movements	6/4.8-1	Artificial Eye	21.1	19	16.3
male	2014-06-30	50	left	melanoma	choroid	plaque radiotherapy elsewhere																											6/4.8	6/9.5	6/4.8	6/9.5	11.5	10.5	3.2
female	2014-06-30	59	left	melanoma	choroid	plaque radiotherapy	2014-08-05	choroidal biopsy	Yes	melanoma	epithelioid	2014-08-14	Yes	mlpa, 1x2, 3x1, 6pxgain, 8xgain	Bad									2014-08-05	25g bx								6/6+1	6/6	6/3.8-1	6/4.8	12.7	11.4	3.6
male	2014-06-30	44	right	melanoma	iris	proton beam radiotherapy																											6/4.8	6/6+2	6/12	6/6	5.7	4.7	1
male	2014-07-21	40	right	melanoma	conjunctiva	plaque radiotherapy																											6/4.8	6/6-1	6/5	6/6
male	2016-06-04	83	right	melanoma	choroid	observation																											6/12	6/7.5	6/24	6/7.5	4.9	3.9	1.4
female	2014-07-07	73	right	melanoma	conjunctiva	conjunctival biopsy	2014-07-08	conjunctival biopsy	Yes	C-MIN	cmin9																						6/6-2	6/6-2	6/15+1	6/7.5+1
female	2014-07-07	69	right	melanoma	choroid	proton beam radiotherapy																		2014-09-05	marker removal								6/12-2	6/7.5-1	Counting Fingers	6/9.5	9.9	9.7	3
female	2014-06-30	67	left	melanoma	ciliary body	proton beam radiotherapy	2014-08-12	choroidal biopsy	Yes	melanoma	spindle B	2014-09-19	Yes	mlpa, msa, 3x1	Bad					2015-07-28				2014-08-12	25 gauge bx				2017-12-01	2020-03-04	unknown		6/7.5	6/9.5-1	6/6	Artificial Eye	10.4	10.4	6.2	2015-07-16	2015-07-28	No	No	Yes
female	2014-06-30	37	left	melanoma	choroid	plaque radiotherapy	2014-07-01	choroidal biopsy	Yes	melanoma	spindle B	2014-07-17	Yes	mlpa, msa, 1xploss	Uncertain																		6/6+2	6/4.8	6/3.8	6/4.8	7.4	7.4	1.8
female	2014-07-07	57	left	melanoma	conjunctiva	conjunctival biopsy	2014-07-08	conjunctival biopsy	Yes	C-MIN	cmin8								2014-07-22					2018-09-29	excision			31/05/2019 16/07/2019					6/7.5-2	6/6	6/6	6/12					2018-09-29
male	2014-07-07	53	left	melanoma	choroid	enucleation	2014-07-08	eye	Yes	melanoma	spindle B	2014-07-17	No	mlpa, 1x2, 3x2, 6pxgain, 8x2	Good																		6/7.5+2	Hand Movements	6/7.5+2	Artificial Eye	10	8.5	3.6
female	2014-07-07	75	right	melanoma	choroid	enucleation	2014-07-08	eye	Yes	melanoma	spindle B	2014-07-18	No	mlpa, 1x2, 3x2, 6pxgain, 8x2	Good																		Hand Movements	6/9.5+1	Artificial Eye	6/9.5+1	17.9	11.2	12.1
male	2014-07-11	63	left	melanoma	choroid	vitrectomy	2014-09-02	choroidal biopsy	Yes	melanoma	epithelioid	2014-09-19	Yes	mlpa, 1pxloss, 3xloss, 6x2, 8xgain	Bad				2015-07-14	2014-09-16				2014-09-02	25 gauge bx				2015-07-09	2016-03-13	definite metastatic melanoma		6/4.8-2	Hand Movements	6/6	Artificial Eye	13.8	13	5.7
female	2014-07-11	65	right	melanoma	ciliary body	proton beam radiotherapy	2014-10-21	iris biopsy	Yes	melanoma	spindle B	2014-10-31	Yes	mlpa, msa, 3xploss	Uncertain									2014-10-21	iris bx								6/15+2	6/9.5	Artificial Eye	6/6	5.5		3.5
female	2014-07-18	66	right	melanoma	choroid	enucleation	2014-07-29	eye	Yes	melanoma	mixed	2014-08-08	Yes	mlpa, 1pxloss, 3xploss, 6qxgain, 8x2	Uncertain																		6/30-1	6/6-1	Artificial Eye	6/7.5-1	12.4	9.9	8
female	2014-07-18	53	right	melanoma	choroid	enucleation	2014-07-22	eye	Yes	melanoma	spindle B	2014-08-01	Yes	mlpa, 1pxbloss, 3xploss, 6pxgain, 8x2	Uncertain														2014-10-01				6/38+1	6/6	Artificial Eye	6/4.8-1	22.7	16	9.9
male	2014-07-21	59	left	melanoma	ciliary body	local resection	2014-08-05	tumour	Yes	melanoma	spindle B	2014-08-14	Yes	mlpa, 1x2, 3x1, 6pxgain, 8xgain	Bad											2016-01-14		09/01/2015 14/01/2016	2017-12-14				6/9.5-2	6/6	6/6-1	Counting Fingers	15	13.7	11.6
male	2014-07-21	63	right	melanoma	choroid	proton beam radiotherapy																	2014-09-05										6/15-2	6/3.8-2	6/30	6/4.8-1	16.6	16.4	3.2
male	2014-07-21	43	right	melanoma	choroid	proton beam radiotherapy											2016-07-21											2016-11-21					6/4.8-2	6/3.8-2	6/7.5	6/4.8	9.9	9.4	4.4
female	2014-07-21	56	right	melanoma	choroid	proton beam radiotherapy	2014-09-23	choroidal biopsy	Yes	melanoma	mixed	2014-10-10	No	mlpa, 1px2, 3x2, 6pxgain, 8xgain	Good									2014-09-23	25 gauge bx								6/7.5	6/6-1	6/30	6/6	12.2	10.5	3.9
female	2014-08-04	55	left	melanoma	choroid	proton beam radiotherapy																							2018-05-08				6/6-1	6/6-2	6/9.5-1	6/7.5-1	9.5	6.8	2.6
male	2014-08-04	60	left	melanoma	choroid	proton beam radiotherapy																											6/7.5+2	6/9.5+1	6/6	6/24	7.9	4.6	1.7
male	2014-08-04	41	left	melanoma	choroid	enuc at home hospital	2014-09-11	eye	Yes	melanoma	spindle B	2015-01-12	No	mlpa, msa, 3x2	Good																		6/3.8-2	6/19-2	6/3.8-2	6/19-2	10	9.6	7.2
female	2020-10-05	68	left	melanoma	choroid	plaque radiotherapy																				2021-10-26		2021-10-26					6/5	6/12	6/15	6/9	10.2	8.5	2.8
female	2014-08-04	68	right	melanoma	choroid	enucleation	2014-08-19	eye	Yes	melanoma	spindle B	2014-09-19	Yes	mlpa, 1pxloss, 3xloss, 6x2, 8qxpgain	Bad																		6/12+2	6/6-1	Artificial Eye	6/6-1	11.2	10.4	3.6
female	2014-08-11	53	left	melanoma	choroid	proton beam radiotherapy																											6/12-1	6/24	6/6-2	6/30-1	11.5	10.6	2.9
female	2014-08-18	26	left	melanoma	ciliary body	plaque radiotherapy																		2014-10-07	failed bx								6/3.8	6/3.8-2	6/4	6/6	8.5	7.9	3
male	2014-08-11	62	right	melanoma	choroid	enucleation	2014-08-12	vitrectomy	Yes	melanoma	mixed	2014-08-21	Yes	mlpa, 1pxloss, 3xploss, 6pxgain, 8xgain	Bad														2018-11-13	2019-02-23	definite metastatic melanoma		Hand Movements	6/6+2	Artificial Eye	6/6+2	15.6	10.5	10.4
male	2014-08-11	70	left	melanoma	choroid	plaque radiotherapy											2018-08-03									2018-08-03							6/12-1	6/9.5	6/6	6/48-2	9.7	8.5	2.1
female	2014-08-11	72	right	melanoma	choroid	plaque radiotherapy																											6/12-1	6/7.5+2	6/30	6/6	10.4	9.4	2.2
female	2014-08-11	41	left	melanoma	choroid	plaque radiotherapy																											6/4.8-1	6/7.5+2	6/4.8	6/19+2	8.8	6.2	1.8
male	2014-08-18	52	left	melanoma	choroid	enucleation	2014-08-19	eye	Yes	melanoma	mixed	2014-10-09	No	mlpa, 1pxloss, 3x2, 6pxgain, 8qxgain	Uncertain														2018-01-18	2019-10-28	definite metastatic melanoma		6/6	Counting Fingers	6/6-1	Artificial Eye	13.5	10.7	14.6
male	2014-08-18	53	left	melanoma	choroid	enucleation	2014-09-02	eye	Yes	melanoma	spindle B	2014-09-19	No	mlpa, 1x2, 3x2, 6pxgain, 8qxbgain	Good																		6/6	Counting Fingers	6/6	Artificial Eye	13.3	12.7	4.7
male	2014-09-01	69	left	melanoma	choroid	plaque radiotherapy																								2020-10-31	definite metastatic melanoma		6/4.8-1	6/7.5+2	6/4.8-1	6/4.8-1	10.2	9.2	8
female	2014-08-22	77	right	melanoma	choroid	observation																											6/6	6/4.8	6/7.5	6/5	7.2	6.6	1.4
male	2014-08-18	55	right	melanoma	choroid	enucleation	2014-08-26	eye	Yes	melanoma	mixed	2014-09-19	Yes	mlpa, 1pxloss, 3pxploss, 3qx2, 6pxgain, 8qxgain	Bad																		6/19	6/9.5+2	Artificial Eye	6/9.5+2	9.2	9.1	3.2
female	2014-09-01	44	left	melanoma	choroid	proton beam radiotherapy	2014-09-26	choroidal biopsy	Yes	melanoma	mixed	2014-10-13	No	mlpa, msa, 3x2	Good									2014-09-26	25 gauge bx								6/6-2	6/6-2	6/6-2	6/6-2	11.7	10.8	4.3
male	2014-09-01	77	left	melanoma	iris	proton beam radiotherapy																								2017-08-20	other	colon cancer	6/4.8-2	6/6-2	6/7.5	6/12	4.9	3.7	0.7
male	2014-09-01	70	right	melanoma	choroid	enuc at home hospital	2014-09-26	eye	Yes	melanoma	mixed	2014-10-17	Yes	mlpa, 1x2, 3xploss, 6x2, 8xgain	Uncertain																		6/12-2	6/7.5-1	Artificial Eye	6/7.5-1	11.8	8.2	6.3
female	2014-09-08	61	left	melanoma	choroid	proton beam radiotherapy	2015-05-26	eye	Yes	melanoma	spindle B	2015-06-26	No	mlpa, 1px2, 3x2, 6xbgain, 8qxbgain	Good					2015-05-26									2020-07-31				6/6	6/7.5+1	6/4.8+1	Artificial Eye	14	13.9	4.1		2015-05-21	No	No	No
female	2014-09-01	49	left	melanoma	choroid	local resection	2014-09-09	tumour	Yes	melanoma	spindle B	2014-08-19	No	mlpa, 1x2, 3x2, 6pxgain, 8qxpgain	Good																		6/6-2	6/6-2	6/7.5	6/24	16	15.6	9.6
female	2014-09-08	36	right	melanoma	choroid	proton beam radiotherapy																	2014-10-17										6/6-1	6/6	6/6	6/3.8	11.8	11.2	4.4
female	2014-09-08	27	right	melanoma	iris	proton beam radiotherapy																											6/24	6/12-2	6/19	6/9.5	6.2	4.4	0.9
male	2014-10-02	46	right	melanoma	choroid	observation at home hospital																											6/7.5+2	6/6	6/48+1	6/6-1	6.3	5.1	1.4
male	2014-09-15	57	left	melanoma	choroid	proton beam radiotherapy																	2014-10-17										6/6	6/6-1	6/6+1	6/6-1	10.4	7.8	3.1
male	2014-09-08	46	left	melanoma	choroid	enucleation	2014-09-09	eye	Yes	melanoma	epithelioid	2014-09-22	Yes	mlpa, 1px2, 3x1, 6x2, 8qxgain	Bad														2015-06-01				6/6-2	Counting Fingers	6/6-2	Artificial Eye	19.6	18.8	14.7
male	2014-09-08	62	left	melanoma	choroid	plaque radiotherapy																											6/6-1	6/6	6/6	6/7.5	12.9	12.2	4.7
female	2014-09-15	66	left	melanoma	ciliary body	plaque radiotherapy	2017-10-24	conjunctival biopsy	No															2017-10-24	conj excision	2015-09-25		2015-09-25					6/7.5+1	6/24+1	6/6-1	6/12	10	9.2	2.1
female	2014-09-15	85	right	melanoma	choroid	plaque radiotherapy																								2015-12-10	definite metastatic melanoma		6/15-1	6/6-2	6/12+2	6/4.8	11.6	10.7	3.9
male	2014-09-15	78	right	melanoma	choroid	observation at home hospital																											UNK	6/19-1	UNK	6/19-1	24.1	18.7	10
male	2014-09-15	66	right	melanoma	choroid	plaque/FNAB-TS	2014-09-23	choroidal biopsy	Yes	melanoma	spindle B	2014-10-10	Yes	mlpa, 1pxloss, 3xploss, 6xgain, 8x2	Uncertain																		6/3.8-2	6/3.8-1	6/3.8-2	6/3-2	13.7	12.7	4
female	2014-09-22	40	left	melanoma	choroid	proton beam radiotherapy																											6/4.8-1	6/15+2	6/4.8-1	6/15+2	11.8	10	4.7
male	2014-09-29	55	left	melanoma	choroid	plaque radiotherapy																											6/6	6/6+2	6/6	6/5	8.2	7.1	3.2
female	2014-09-22	78	left	melanoma	choroid	enucleation	2014-09-26	eye	Yes	melanoma	mixed	2014-10-10		patient does not wish to know results																2018-02-28	other	sepsis	6/9.5+2	6/19+2	6/9.5+2	Artificial Eye	14.2	13.9	6.8
male	2014-09-29	62	left	melanoma	choroid	endoresection	2014-11-04	endoresection specimen	Yes	melanoma	mixed	2014-11-17	Yes	mlpa, 1pxploss, 3x1, 6x2, 8x2	Bad																		6/6	6/30-1	6/6	Counting Fingers	14.1	10.1	11
female	2014-09-22	36	right	melanoma	choroid	plaque radiotherapy	2014-09-23	choroidal biopsy	Yes	melanoma	mixed	2014-10-13	No	mlpa, msa, 3x2	Good																		6/7.5+1	6/7.5+2	6/6	6/7.5	10	6.7	3
male	2014-09-22	56	right	melanoma	choroid	endoresection and plaque																								2015-09-24	other	pulmonary embolism	6/9.5-2	6/4.8-1	6/9.5-2	6/4.8-1	11.6	8.7	8.3
female	2014-09-29	62	right	melanoma	conjunctiva	excision	2014-09-30	conjunctival biopsy	Yes	melanoma	epithelioid								2014-10-21					2015-11-27	excision					2017-07-08	definite metastatic melanoma		6/6+2	6/7.5+1	6/4.8-2	6/6-1
male	2014-09-29	52	left	melanoma	choroid	proton beam radiotherapy																	2014-11-14					11/07/2017 21/11/2017					6/3.8-1	6/9.5	6/6+1	6/30+2	12.1	11.7	4.6
male	2014-09-29	65	left	melanoma	choroid	enucleation	2014-09-30	eye	Yes	melanoma	mixed	2014-10-28	Yes	mlpa, 1x2, 3xploss, 6x2, 8qxbgain	Bad																		6/6+2	6/24-1	6/6+2	Artificial Eye	7.1	7	2.1
male	2014-09-29	45	left	melanoma	choroid	observation																											6/6-1	6/4.8-2	6/6-2	6/4.8-2	5.7	3.7	1.1
male	2014-09-29	34	right	melanoma	choroid	plaque radiotherapy																											6/4.8-2	6/12+1	6/6-1	6/9.5-1	12.3	11.7	4.5
male	2014-10-06	64	right	melanoma	choroid	plaque radiotherapy	2014-11-07	choroidal biopsy	Yes	melanoma	epithelioid	2014-11-21	Yes	mlpa, msa, 3x1	Bad														2020-10-01				6/6-2	6/7.5+1	6/7.5	6/7.5	8.3	8	2
male	2014-10-06	78	right	melanoma	choroid	plaque radiotherapy																											6/9.5-2	6/9.5-1	6/7.5	6/9.5-1	7.5	7	1.8
male	2014-10-06	59	left	melanoma	choroid	observation																											6/4.8	6/4.8-1	6/6	6/9	8.4	7.4	2.1
female	2014-10-06	74	left	melanoma	choroid	proton beam radiotherapy	2014-11-07	choroidal biopsy	Yes	melanoma	mixed	2014-11-21	Yes	mlpa, msa, 3x1	Bad									2014-11-07	25 gauge bx								6/4.8-2	6/9.5	6/7.5	6/48-1	12	10.3	3.2
male	2021-10-11	53	right	melanoma	choroid	proton beam radiotherapy	2021-12-21	choroidal biopsy	Yes	melanoma	spindle B	2022-01-18	No	mlpa, msa, 3x2	Good									2021-12-21	25 gauge bx								6/6	6/6	6/7.5	6/6	6.7	6.5	1
female	2014-10-09	24	right	melanoma	choroid	plaque radiotherapy elsewhere																											6/6	6/6-1	6/6	6/6-1	8.5	8.5	1.7
male	2014-10-20	70	left	melanoma	choroid	enucleation	2014-10-21	eye	Yes	melanoma	epithelioid	2014-10-28	Yes	mlpa, 1pxploss, 3xloss, 6x2, 8qxgain	Bad																		6/12-2	Hand Movements	6/12-2	Artificial Eye	13.7	13	9.9
female	2014-10-20	23	right	melanoma	choroid	plaque/FNAB-TS	2014-10-24	choroidal biopsy	Yes	melanoma	spindle B	2014-10-31	No	mlpa, msa, 3x2	Good																		6/6	6/4.8+1	6/7.5+2	6/4.8	11.8	9.1	2.4
male	2014-11-17	45	left	melanoma	conjunctiva	excision	2014-12-09	conjunctival biopsy	Yes	C-MIN	cmin8																						6/3.8-2	6/4.8+2	6/3.8	6/3.8-2
female	2014-10-20	58	right	melanoma	ciliary body	local resection	2014-11-11	tumour	Yes	melanoma	epithelioid	2014-11-28	Yes	mlpa, 1x2, 3x1, 6xgain, 8xgain	Bad															2018-05-03	unknown		6/7.5	6/7.5-1	6/60+1	6/6-2	13.8	11.3	6.6
female	2014-10-20	65	left	melanoma	choroid	proton beam radiotherapy																											6/6-1	6/7.5	6/7.5	6/18	7.4	5.6	1.2
male	2014-10-20	75	left	melanoma	choroid	plaque radiotherapy																											6/6-1	6/9.5+2	6/6	6/9	7.1	6.3	1.5
male	2014-10-20	51	right	melanoma	iris	proton beam radiotherapy																											6/3.8-2	6/6	6/7.5	6/24	2.5	2.1	1
male	2014-10-20	69	left	melanoma	choroid	plaque/FNAB-TS	2014-10-21	choroidal biopsy	Yes	melanoma	spindle B	2014-10-31	Yes	mlpa, msa, 3x1	Bad															2022-12-17			6/4.8-1	Counting Fingers	6/6-1	Counting Fingers	10.2	10	3.7
male	2014-10-27	65	left	melanoma	choroid	proton beam radiotherapy	2014-12-02	choroidal biopsy	Yes	melanoma	mixed	2014-12-12	Yes	mlpa, 1pxloss, 3xploss, 6pxgain, 8x2	Bad									2014-12-02	25 gauge bx								6/4.8-1	6/19-1	6/6	Hand Movements	10.4	9.4	3.5
female	2014-10-27	70	right	melanoma	choroid	proton beam radiotherapy	2014-12-19	choroidal biopsy	Yes	melanoma	epithelioid	2015-01-16	No	mlpa, 3x2	Good									2014-12-19	25 gauge bx								6/6	6/6-1	6/6	6/6-1	8	7.3	3.1
male	2014-10-27	49	left	melanoma	choroid	plaque/FNAB-TS	2014-11-07	choroidal biopsy	Yes	melanoma	mixed	2014-11-21	Yes	mlpa, msa, 3xloss	Bad																		6/4.8	6/24	6/4.8-1	6/24	9.6	9.6	3.9
female	2014-10-27	45	right	melanoma	choroid	plaque radiotherapy	2014-11-25	choroidal biopsy	Yes	melanoma	spindle B	2014-12-12	Yes	mlpa, msa, 3x1	Bad									2014-11-25	25 gauge bx			02/08/2019 21/02/2020 09/07/2020					6/4.8	6/6-1	6/60	6/6	7.7	6.6	2.1
male	2014-11-03	60	right	melanoma	choroid	25-gauge biopsy	2014-11-04	choroidal biopsy	Yes	melanoma	spindle B	2014-11-21	No	mlpa, msa, 3x2	Good																		6/6+1	6/6	6/7.5	6/7.5+1	8.9	8.8	2.5
male	2014-10-27	85	left	melanoma	choroid	enuc at home hospital																								2015-12-26	definite metastatic melanoma		6/9.5-2	6/7.5-2	6/9.5-2	6/7.5-2	10	8.8	5.9
male	2014-11-03	84	right	melanoma	choroid	enuc at home hospital	2014-11-07	eye	Yes	melanoma	spindle B	2014-11-28	Yes	mlpa, 1pxploss, 3x1, 6pxloss, 8xpgain	Bad															2018-06-24	definite metastatic melanoma		Perception of Light	6/6-2	Perception of Light	6/6-2	18.7	17.6	14.3
female	2014-11-03	66	right	melanoma	ciliary body	proton beam radiotherapy	2014-11-28	choroidal biopsy	Yes	melanoma		2015-02-13	No	mlpa, msa, 3x2	Good																		6/6+2	6/4.8-2	6/12	6/4.8-2	6.6	6.6	3.5
male	2014-11-03	70	right	melanoma	choroid	proton beam radiotherapy																											6/6	6/4.8-1	6/4.8-1	6/6	6.1	5.7	1.3
male	2014-11-03	87	left	melanoma	choroid	plaque radiotherapy																								2017-05-03	other	Metastatic Lung Cancer	No Light Perception	6/19	No Light Perception	6/30+1	15.1	13.7	4.8
male	2014-11-03	68	right	melanoma	choroid	enucleation	2014-11-18	eye	Yes	melanoma	spindle B	2014-12-12	No	mlpa, msa, 3x2	Good																		No Light Perception	6/7.5	Artificial Eye	6/7.5	9.1	8.5	10.2
female	2014-11-03	48	right	melanoma	choroid	plaque radiotherapy																											6/6+2	6/6+2	6/6	6/6	8.5	8.3	2
male	2014-11-03	41	left	melanoma	choroid	enuc at home hospital																											6/3.8-1	6/12	6/3.8-1	6/12	11.3	10.4	3
male	2014-11-10	71	right	melanoma	choroid	proton beam radiotherapy																											6/7.5	6/6-1	Hand Movements	6/6	10.6	9.7	1.4
male	2014-11-10	66	right	melanoma	iris	proton beam radiotherapy																											6/9.5+2	6/4.8+1	6/7.5	6/5	5.7	4.6	2.2
male	2014-11-10	58	right	melanoma	choroid	local resection	2014-12-02	tumour	Yes	melanoma	spindle B	2014-12-12	Yes	mlpa, 1pxloss, 3x1, 6pxgain, 8xpolysomy	Bad				2016-02-12	2018-05-01				2015-08-20	roo	2015-04-07			2016-08-01				6/15+2	6/6-1	Artificial Eye	6/4.8	17.5	14.6	12.1		2015-10-30	No	No	Yes
male	2014-11-10	82	right	melanoma	ciliary body	proton beam radiotherapy	2016-12-02	vitrectomy	No																			2016-12-02		2020-07-23	probable melanoma		6/9.5-1	6/7.5-1	6/7.5	6/9.5	9.6	9.1	6.2
male	2014-11-10	58	left	melanoma	choroid	proton beam radiotherapy																											6/4.8-1	6/4.8-1	6/6	6/6	8.8	6.9	2.2
male	2014-11-10	73	left	melanoma	choroid	enuc at home hospital	2014-12-03	eye	Yes	melanoma	mixed	2015-01-16	Yes	mlpa, 1pxgain, 3x1, 6xploss, 8xgain	Bad															2015-07-12	definite metastatic melanoma		6/9	Hand Movements	6/9	Hand Movements	18.8	18	12
male	2014-11-17	56	right	melanoma	iris	proton beam radiotherapy																											6/6-1	6/4.8	6/5	6/5	6.1	4.1	2.1
male	2014-11-17	55	right	melanoma	choroid	proton beam radiotherapy																											6/12	6/6-1	6/48	6/5	4.9	4.2	1.1
female	2014-11-17	44	left	melanoma	choroid	plaque radiotherapy																											6/6-1	6/6-1	6/6	6/12	11	10.8	2.4
female	2014-11-17	80	left	melanoma	ciliary body	enucleation	2014-12-16	eye	Yes	melanoma	mixed	2015-01-12	Yes	mlpa, 1pxloss, 3x1, 6x2, 8pxgain	Bad															2018-10-23	unknown		6/7.5+2	6/19	6/7.5+2	Artificial Eye	19.8	17	11.5
female	2014-11-24	56	left	melanoma	choroid	plaque/FNAB-TS	2014-11-25	choroidal biopsy	Yes	melanoma	spindle B	2014-12-12	No	mlpa, msa, 3x2	Good													2017-10-06					6/6	6/6-2	6/4.8	6/9.5	8.4	7.5	1.9
male	2014-11-24	49	right	melanoma	choroid	proton beam radiotherapy																											6/19-2	6/6-2	6/38+1	6/7.5-2	8.3	6.9	2.4
male	2014-12-08	86	left	melanoma	iris	observation at home hospital																											6/6	6/7.5+1	6/6	6/7.5+1	2	1.9	1.2
female	2014-12-01	64	right	melanoma	choroid	plaque radiotherapy																								2020-07-02	definite metastatic melanoma		6/9.5+1	6/7.5	6/9	6/7.5	11.6	10.2	2.8
female	2014-12-01	67	right	melanoma	iris	proton beam radiotherapy																											6/6+1	6/6-2	6/9	6/6	6.5	5.9	1.6
male	2014-12-22	88	left	melanoma	conjunctiva	plaque radiotherapy	2016-08-12	conjunctival biopsy	Yes	melanoma	mixed																			2020-11-01	unknown		6/7.5	6/7.5-1	6/7.5-2	6/9.5
female	2014-12-01	78	right	melanoma	choroid	enuc at home hospital																								2017-03-31	definite metastatic melanoma		6/24	6/6-2	6/24	6/6-2	17.8	14.8	7.6
female	2014-12-01	65	left	melanoma	choroid	plaque/FNAB-TS	2014-12-09	choroidal biopsy	Yes	melanoma		2015-01-12	No	mlpa, 1pxloss, 3x2, 6pxgain, 8x2	Good														2022-10-13				6/6	6/9.5	6/6-1	6/7.5	9.6	8.9	3.5
male	2014-12-01	36	left	melanoma	choroid	enucleation	2014-12-16	eye	Yes	melanoma	spindle B	2015-01-16	No	mlpa, 1px2, 3x2, 6pxgain, 8xgain	Good																		6/4.8-1	6/38	6/4.8-1	Artificial Eye	13.6	13.2	2.7
female	2014-12-01	73	left	melanoma	choroid	plaque/FNAB-TS	2018-03-20	choroidal biopsy	Yes	melanoma	spindle B	2018-04-13	No	mlpa, msa, 3x2	Good																		6/7.5-2	6/9.5	6/7.5	6/6	8.8	8	1.1
male	2014-12-01	68	right	melanoma	choroid	plaque radiotherapy																											6/6	6/7.5+2	6/6-2	6/7.5	9.2	7.2	2.2
female	2014-11-28	33	right	melanoma	choroid	endoresection and plaque	2014-12-02	endoresection specimen	Yes	melanoma	spindle B	2015-01-05	Yes	mlpa, 1pxloss, 3xloss, 6pxgain, 8xpolysomy	Bad													2015-03-13	2017-10-30	2019-05-09	definite metastatic melanoma		6/12	6/6	6/7.5-1	6/4.8	9.2	8.3	8.6
male	2014-12-01	52	right	melanoma	choroid	proton beam radiotherapy																	2016-11-25										6/6-2	6/9.5+1	6/48-2	6/6	11.1	9.4	4.1
female	2014-12-08	73	right	melanoma	choroid	plaque radiotherapy																											6/7.5-2	6/7.5+2	6/15	6/9	9.2	9	1.8
male	2014-12-08	62	right	melanoma	choroid	proton beam radiotherapy																						2021-07-02					6/7.5+1	6/6+1	Perception of Light	6/6	11.8	8.2	1.8
female	2014-12-08	62	right	melanoma	choroid	plaque radiotherapy																											6/6-2	6/6	6/7.5	6/6	8	7.9	2.7
female	2014-12-08	78	left	melanoma	choroid	enucleation	2014-12-16	eye	Yes	melanoma	mixed	2015-01-12	Yes	mlpa, 1pxloss, 3xloss, 6x2, 8qxgain	Bad															2016-12-29	definite metastatic melanoma		6/12-1	Perception of Light	6/12-1	Artificial Eye	18.9	15.4	13.7
female	2014-12-08	69	right	melanoma	ciliary body	proton beam radiotherapy																											6/9.5	6/6	6/15	6/6	13	7.9	3.7
male	2014-12-08	67	right	melanoma	choroid	plaque radiotherapy																											6/6-2	6/6-1	6/5	6/5	10.2	9.8	2.9
female	2014-12-08	72	right	melanoma	choroid	plaque radiotherapy																											6/6-1	6/7.5+2	6/6-1	6/4.8-2	12.2	9.4	2
female	2014-12-08	58	right	melanoma	choroid	plaque/FNAB-TS	2014-12-09	choroidal biopsy	No			2015-01-16		mlpa, msa, insufficient material	Uncertain														2016-12-22	2019-07-30	unknown		6/6	6/6	6/6	6/7.5	13.9	9.7	4.6
female	2014-12-22	41	right	melanoma	choroid	proton beam radiotherapy																								2021-07-20	diabetic amotrophy, diabetes mellitus, non hodgekinson's lymphoma of the right ey		6/30	6/7.5+2	Counting Fingers	6/5	6.6	4.3	2.6
male	2014-12-22	66	right	melanoma	choroid	plaque radiotherapy																											6/6-2	6/7.5+1	6/7.5	6/5	8.8	7.4	2.6
male	2014-12-22	70	right	melanoma	choroid	enucleation	2015-01-13	eye	Yes	melanoma	mixed	2015-01-26	Yes	mlpa, 1pxloss, 3pxploss, 6pxgain, 8qxgain	Bad															2016-11-21	definite metastatic melanoma		6/9.5+2	6/6+2	Artificial Eye	6/4.8-2	19.1	11.8	2.8
female	2014-12-22	67	right	melanoma	choroid	plaque radiotherapy																											6/6-1	6/6-1	6/6	6/4.8-1	8.8	7.4	3.4
female	2014-12-22	81	right	melanoma	conjunctiva	conjunctival biopsy	2014-12-23	conjunctival biopsy	Yes	C-MIN	cmin7																			2017-05-27	other	Metastatic Carcinoma of the Lung	6/7.5-2	6/7.5+1	6/6	6/9.5-1
female	2014-12-22	33	right	melanoma	choroid	proton beam radiotherapy	2015-02-13	choroidal biopsy	Yes	melanoma	spindle B	2015-03-13	No	mlpa, msa, 3x2	Good									2015-02-13	25 gauge bx								6/4.8-1	6/4.8	6/36	6/5	11.6	9.5	2.8
male	2017-08-21	12	right	melanoma	choroid	proton beam radiotherapy	2017-08-29	choroidal biopsy	Yes	melanoma	spindle B	2017-10-10	Yes	mlpa, msa, 3qxploss	Uncertain																		6/15-1	6/3.8-2	Perception of Light	6/5	16.1	12.3	3.1
male	2015-01-05	70	left	melanoma	choroid	enucleation	2015-01-06	eye	Yes	melanoma	mixed	2015-01-16	Yes	mlpa, 1px2, 3x1, 6pxgain, 8xgain	Bad																		6/7.5+1	Hand Movements	6/7.5+1	Artificial Eye	11	10.9	10.2
male	2014-12-22	87	left	melanoma	choroid	observation at home hospital																								2016-09-11	other	ischaemic heart disease	6/60-1	6/24-1	6/60-1	6/24-1	7	6.5	2.6
male	2014-12-22	63	right	melanoma	choroid	plaque/FNAB-TS	2015-01-06	choroidal biopsy	Yes	melanoma	spindle B	2015-01-26	No	mlpa, msa, 3x2	Good													2018-10-05					6/6	6/19	6/9	6/9	12.6	10.9	3.5
female	2014-12-29	27	right	melanoma	conjunctiva	excision	2015-01-13	conjunctival biopsy	Yes	melanoma																							6/4.8-1	6/6	6/3.8	6/3.8
male	2014-12-29	47	right	melanoma	conjunctiva	treatment elsewhere													2015-01-27														6/4.8	6/6-1	6/5	6/5
male	2015-01-05	36	left	melanoma	choroid	proton beam radiotherapy																	2015-02-13	2015-02-27	25 gauge bx	2015-02-27							6/6	6/7.5-1	6/6+2	6/60-4	16.6	12.2	5.6
male	2014-12-29	80	left	melanoma	choroid	enucleation	2015-01-13	eye	Yes	melanoma	mixed	2015-01-26	Yes	mlpa, 1pxploss, 3xloss, 6pxgain, 8qxpoly	Bad														2020-02-26				6/7.5+2	6/15-1	6/7.5+2	Artificial Eye	11.7	10.2	8.8
male	2015-01-19	57	right	melanoma	choroid	proton beam radiotherapy																											6/6+1	6/6-1	6/60	6/5	5.1		0.8
male	2014-12-29	84	left	melanoma	ciliary body	observation at home hospital																											6/9.5-1	6/9.5	6/9.5	6/9.5	9.5	8.1	2.3
male	2015-01-05	68	right	melanoma	choroid	plaque radiotherapy																											6/9.5-1	6/6	6/9	6/5	10.1	9.5	1.6
female	2015-01-05	62	right	melanoma	choroid	observation																											6/7.5+1	6/7.5	6/4.8-1	6/6-2	5.6	4.7	2
female	2015-01-05	88	right	melanoma	ciliary body	enuc at home hospital	2015-02-05	eye	Yes	melanoma	mixed	2015-02-05	Yes	mlpa, 1pxloss, 3xloss, 6x2, 8qxpoly	Bad															2017-12-16	definite metastatic melanoma		Hand Movements	6/6	Hand Movements	6/6	18.8	18.8	17.2
male	2015-01-05	78	left	melanoma	choroid	enucleation	2015-01-09	eye	Yes	melanoma	spindle B	2015-01-26	No	mlpa, 1px2, 3x3, 6xgain, 8qxgain	Good																		6/6-2	Hand Movements	6/6+1	Artificial Eye	15.2	12.7	8.7
female	2015-01-31	58	left	melanoma	choroid	proton beam radiotherapy	2015-02-03	choroidal biopsy	Yes	melanoma		2015-03-13	No	mlpa, msa, 3x2	Good													08/12/2017 27/08/2019 17/12/2019 17/03/2020 09/07/2020 15/10/2020 07/01/2021 01/04/2021 19/08/2021 18/11/2021 17/02/2022 16/06/2022 29/09/2022 09/02/2023 11/05/2023 03/08/2023 09/11/2023 08/02/2024					6/7.5+2	6/4.8-1	6/6	6/9	8.1	7.3	1.6
female	2015-01-31	61	left	melanoma	choroid	plaque radiotherapy	2015-03-24	choroidal biopsy	Yes	melanoma	spindle B	2015-04-02	No	mlpa, msa, 3x2	Good								2015-03-24	2015-03-24	25 gauge bx								6/6-1	6/6	6/12	6/30	11.3	11.2	5
female	2015-01-19	33	right	melanoma	choroid	Declined treatment																											6/24	6/4.8-1	No Light Perception	6/5	10.3	10.2	7.5
female	2015-01-19	74	left	melanoma	choroid	plaque radiotherapy																											6/19+2	6/12-2	6/12-1	6/9.5+1	10.5	8.4	2.6
female	2015-01-19	46	left	melanoma	choroid	proton beam radiotherapy	2015-03-06	choroidal biopsy	Yes	melanoma	epithelioid	2015-03-26	Yes	mlpa, 1pxloss, 3xploss, 6x2, 8x2	Bad																		6/7.5+1	6/6-2	6/5	6/18	7.6	6.9	1.8
male	2015-01-19	56	left	melanoma	choroid	plaque/FNAB-TS	2020-02-18	choroidal biopsy	Yes	melanoma	spindle B	2020-03-20	No	mlpa, msa, 3x2	Good																		6/9.5	6/7.5-1	6/6	6/7.5	9.4	9.2	1.4
male	2015-01-19	54	left	melanoma	ciliary body	enucleation	2015-01-20	eye	Yes	melanoma	mixed			patient does not wish to know cyto results															2016-06-06				6/7.5+2	6/9.5	6/7.5+2	Artificial Eye	9.8	9.5	7.8
female	2015-01-31	47	right	melanoma	choroid	plaque radiotherapy																											6/7.5+2	6/7.5-1	6/4	6/3	10.1	8	2
female	2015-01-31	52	right	melanoma	choroid	plaque radiotherapy	2017-07-14	other	Yes	cys																		2017-07-14					6/4.8-1	6/4.8-1	6/6-2	6/4.8	14.5	14.4	4
female	2015-01-26	38	right	melanoma	choroid	enuc at home hospital																											6/30	6/4.8+1	6/30	6/4.8+1	17.9	14.4	7.5
female	2015-01-22	64	right	melanoma	ciliary body	enucleation	2015-01-27	eye	Yes	melanoma	mixed	2015-02-06	Yes	mlp-a, 1px2, 3x1, 6x2, 8xgain	Bad															2016-07-17	definite metastatic melanoma		6/30-2	6/6-1	Artificial Eye	6/6-1	17.2	15.4	8.3
male	2015-01-31	78	right	melanoma	choroid	enucleation	2015-02-06	eye	Yes	melanoma	spindle B	2015-03-04	No	mlpa, 1x2, 3x2, 6x2, 8x2	Good															2022-02-24	pulmonary embolism		6/9.5-1	6/6-1	Artificial Eye	6/6-1	19.7	11.6	7.1
female	2015-02-02	44	left	melanoma	choroid	proton beam radiotherapy																											6/4.8	6/15-1	6/4.8	6/15-1	8.5	6.9	1.8
female	2015-02-02	51	left	melanoma	choroid	plaque radiotherapy																	2015-03-27										6/4.8-2	6/30+1	6/6	6/48	14	12.4	5.8
male	2015-02-02	58	right	melanoma	choroid	proton beam radiotherapy																											6/6	6/4.8	No Light Perception	6/3.8+2	9.2	7.5	3.6
female	2015-02-02	56	left	melanoma	choroid	plaque radiotherapy	2016-07-12	choroidal biopsy	Yes	melanoma	mixed	2016-09-05	No	mlpa, msa, 3x2	Good									2016-07-12	27 gauge bx								6/4.8	6/4.8-1	6/4.8-1	6/6	8.8	8.7	2.3
male	2015-02-02	57	left	melanoma	choroid	plaque radiotherapy	2015-03-24	choroidal biopsy	Yes	melanoma	mixed	2015-04-15	Yes	mlpa, 1pxploss, 3xploss, 6x2, 8qxgain	Bad									2015-03-24	25 gauge bx			03/10/2017 13/02/2018 29/05/2018 14/08/2018 26/02/2019 09/07/2019 17/12/2019 17/03/2020 25/06/2020 08/10/2020 11/02/2021 06/05/2021 16/09/2021	2020-10-01				6/6-1	6/9.5	6/6	6/15	11.7	10.1	3.8
male	2015-02-09	69	left	melanoma	ciliary body	proton beam radiotherapy	2015-03-31	choroidal biopsy	Yes	melanoma	epithelioid	2015-04-22	Yes	mlpa, 3xloss	Bad											2015-09-22		22/09/2015 06/09/2016 07/02/2017 04/07/2017 31/10/2017					6/7.5+2	6/15	6/6	Perception of Light	15.3	15	6.8
male	2015-02-09	63	left	melanoma	choroid	proton beam radiotherapy	2015-03-10	choroidal biopsy	Yes	melanoma	epithelioid	2015-03-26	Yes	mlpa, 1pxloss, 3x1, 6x2, 8qxpoly	Bad									2015-03-10	25 gauge bx				2017-11-01	2018-08-15			6/6-1	6/15-1	6/4.8	6/30	11.2	9.4	2.9
male	2015-02-09	74	right	melanoma	choroid	proton beam radiotherapy																											6/15	6/9.5-1	Hand Movements	6/6	9.3	6.8	2.4
male	2015-02-09	56	right	melanoma	ciliary body	plaque/FNAB-TS	2015-02-17	choroidal biopsy	Yes	melanoma	spindle B	2015-03-04	No	mlpa, 1px2, 3x2, 6pxgain, 8x2	Good																		6/6	6/6-1	6/6	6/5	9.8	9.7	3.6
male	2015-02-16	71	right	melanoma	choroid	proton beam radiotherapy																											6/7.5+2	6/6-2	6/7.5+2	6/6-2	7.8	7.6	3
female	2015-02-16	49	left	melanoma	choroid	plaque radiotherapy	2015-03-03	choroidal biopsy	Yes	melanoma		2015-03-13	Yes	mlpa, msa, 3x1	Uncertain									2015-03-03	25 gauge bx								6/3.8	6/9.5	6/4.8-2	6/19	8.9	8.5	2
female	2015-02-16	68	right	melanoma	choroid	enucleation	2015-02-24	eye	Yes	melanoma	mixed			pt does not wish to know cyto results																			6/12	6/12	Artificial Eye	6/12	12.8	11.2	9.5
male	2015-02-23	61	right	melanoma	choroid	proton beam radiotherapy	2015-03-27	choroidal biopsy	Yes	melanoma	spindle B	2015-04-15	No	mlpa, 1pxloss, 3x2, 6pxgain, 8x2	Good									2015-03-27	25 gauge bx	2019-01-31							6/19-1	6/7.5	No Light Perception	6/4.8	15.6	13.3	3
female	2015-02-16	68	left	melanoma	ciliary body	enucleation	2015-02-17	choroidal biopsy	Yes	melanoma		2015-03-26	Yes	mlpa, 1pxloss, 3x1, 6x2, 8qxpoly	Bad																		6/7.5	6/30	6/6-2	Artificial Eye	8.5	8	4.6
male	2015-02-23	72	right	melanoma	choroid	plaque radiotherapy																								2016-06-05	unknown		6/4.8	6/4.8	6/4.8-2	6/6+2	11.7	11	2.2
male	2015-02-23	69	left	melanoma	choroid	proton beam radiotherapy																	2015-04-24							2022-04-08			6/9.5+2	6/9.5-2	6/6	6/7.5-2	13.3	13.1	4
female	2015-02-23	52	right	melanoma	choroid	plaque radiotherapy	2015-04-14	choroidal biopsy	Yes	melanoma	spindle B	2015-04-22		mlpa, msa, 3xAI	Uncertain									2015-04-14	25 gauge bx				2019-06-01				6/6-1	6/6-2	6/9.5-2	6/6+2	9.5	9.5	2.7
female	2015-02-23	68	right	melanoma	choroid	plaque radiotherapy	2015-03-24	choroidal biopsy	Yes	melanoma	mixed	2015-04-02	Yes	mlpa, msa, 3xloss	Bad									2015-03-24	25 gauge bx				2018-04-30				6/60-2	6/4.8	Counting Fingers	6/4.8	13.2	11.3	4.1
female	2015-02-28	57	left	melanoma	choroid	enucleation	2015-03-13	eye	Yes	melanoma	mixed	2015-03-26	Yes	mlpa, 1px2, 3x1, 6x2, 8qxpoly	Bad															2018-04-17	unknown		6/7.5+2	6/24-1	6/7.5+2	Artificial Eye	18.4	11.8	4
female	2015-02-28	54	right	melanoma	ciliary body	proton beam radiotherapy	2018-01-30	eye	Yes	melanoma										2018-01-30													6/4.8	6/4.8	Artificial Eye	6/5	9.7	8.1	2.8
female	2015-03-09	51	right	melanoma	ciliary body	enucleation	2015-03-20	eye	Yes	melanoma	mixed	2015-04-15	Yes	mlpa, 1px2, 3x1, 6x2, 8qxpoly	Bad														2021-02-08				6/9.5-1	6/6-2	Artificial Eye	6/4.8-2	13.9	12.8	5.7
male	2015-03-02	39	right	melanoma	ciliary body	local resection	2015-03-17	tumour	Yes	melanoma	spindle B	2015-03-26	Yes	mlpa, 1px2, 3x1, 6x2, 8x2	Bad											2015-06-16		2015-12-01					6/19-1	6/4.8	Counting Fingers	6/5	14.4	14.3	8
female	2015-03-02	64	left	melanoma	choroid	enucleation	2015-03-13	eye	Yes	melanoma	mixed			pt does not want to know prognosis															2016-12-15	2018-08-23	unknown		6/6	6/9.5	6/6	Artificial Eye	15.2	15.1	12.5
female	2015-03-02	42	left	melanoma	iris	proton beam radiotherapy																											6/4.8-2	6/6-1	6/4	6/6	3.6	2.8	0.8
female	2015-03-02	79	left	melanoma	conjunctiva	conjunctival biopsy	2015-03-03	conjunctival biopsy	Yes	melanoma									2015-03-27														6/6-2	6/9.5	6/12	Counting Fingers
female	2015-03-02	54	left	melanoma	choroid	plaque radiotherapy	2022-05-27	conjunctival biopsy	No																	2016-08-02		2017-03-07					6/4.8-2	6/15-1	6/6	Counting Fingers	10.5	9.2	3.8
male	2015-03-02	44	left	melanoma	choroid	proton beam radiotherapy	2015-03-27	choroidal biopsy	Yes	melanoma	spindle B	2015-04-15	No	mlpa, 1px2, 3x2, 6x2, 8xpoly	Good								2015-03-27	2015-03-27	25 gauge bx								6/4.8-2	6/9.5-2	6/4.8-2	6/9.5-2	11.2	10.8	3.7
female	2015-03-09	32	left	melanoma	choroid	plaque radiotherapy	2015-05-05	choroidal biopsy	Yes	melanoma	spindle B	2015-05-26	No	mlpa, msa, 3x2	Good									2015-05-05	25 gauge bx								6/4.8	6/4.8	6/4.8	6/4.8	10.6	8.8	4.1
female	2015-03-09	70	left	melanoma	choroid	enucleation	2015-03-20	eye	Yes	melanoma	mixed	2015-04-15	Yes	1pxploss, 3x1, 6pxploss, 8qxploss	Bad															2021-11-02	unknown		6/4.8-1	6/4.8-2	6/4.8-1	Artificial Eye	13.2	11	5.7
male	2015-03-16	77	right	melanoma	choroid	plaque radiotherapy																								2017-04-30	unknown		6/4.8-2	6/24-1	6/4.8-2	6/12+2	11.7	6.9	1.8
female	2015-03-16	74	left	melanoma	choroid	plaque radiotherapy																											6/6-1	6/9.5-2	6/9	6/12	11.5	10.3	2.7
female	2015-03-16	88	right	melanoma	choroid	observation at home hospital																											6/24+1	Counting Fingers	6/24+1	Counting Fingers	8.8	6.4	1.7
female	2015-03-16	52	left	melanoma	ciliary body	enucleation	2015-03-27	eye	Yes	melanoma	spindle B	2015-04-15	No	mlpa, 1x2, 3x2, 6x2, 8qxgain	Uncertain																		6/4.8-1	6/60-1	6/4.8-1	Artificial Eye	12.2	11.5	13.9
female	2015-03-16	66	right	melanoma	ciliary body	plaque radiotherapy	2015-03-24	choroidal biopsy	Yes	melanoma	spindle B	2015-04-15	No	mlpa, msa, 3x2(AI/NI)	Uncertain														2017-01-04	2017-01-16	definite metastatic melanoma		6/7.5-1	6/7.5+2	6/9.5-2	6/7.5+2	17.6	15.5	3.9
male	2015-03-23	68	right	melanoma	choroid	proton beam radiotherapy																											6/12	6/4.8	6/9	6/5	9.1	7.7	1.7
female	2015-03-23	56	right	melanoma	choroid	plaque radiotherapy																											6/6-1	6/4.8-1	6/6	6/6	13.2	12	2.7
male	2018-05-14	68	right	melanoma	choroid	plaque and vitrectomy	2018-05-18	choroidal biopsy	Yes	melanoma	spindle B	2018-06-27	Yes	mlpa, msa, 3x1	Bad													17/08/2018 03/05/2019 04/10/2019	2021-09-01	2023-04-02	definite metastatic melanoma		6/48-2	6/7.5+2	6/19	6/4.8-2	11.5	10.2	3.4
male	2015-03-30	56	right	melanoma	choroid	enucleation	2015-03-31	eye	Yes	melanoma	mixed	2015-04-22	Yes	mlpa, 1px2, 3x1, 6pxgain, 8qxgain	Bad															2021-05-23	unknown		6/38+1	6/6+2	Artificial Eye	6/6+2	20.1	19.7	10.5
female	2015-07-20	64	left	melanoma	choroid	plaque radiotherapy elsewhere	2015-08-07	conjunctival biopsy	No															2015-08-07	conj bx					2019-04-26	unknown		6/4.8-1	Hand Movements	6/6	Perception of Light	6.4	4.3	1.2
female	2015-04-02	57	right	melanoma	choroid	plaque radiotherapy																											6/4.8	6/4.8+2	6/6+2	6/4.8	10	9	2.2
female	2018-01-08	50	left	melanoma	canthus	treatment elsewhere																							2018-05-30				6/6+1	6/6-2	6/4.8-1	6/6
male	2015-04-13	59	right	melanoma	choroid	plaque radiotherapy	2015-05-19	choroidal biopsy	Yes	melanoma	epithelioid	2015-06-05	No	mlpa, 1px2, 3x2, 6pxgain, 8x2	Good																		6/9.5	6/7.5-1	6/9.5	6/9.5	9.4	8.3	3
female	2015-04-13	48	left	melanoma	choroid	proton beam radiotherapy	2015-05-19	choroidal biopsy	Yes	melanoma	spindle B	2015-06-05	No	mlpa, 1px2, 3x2, 6pxgain, 8x2	Good																		6/6	6/15	6/4.8	Counting Fingers	7.7	6	2.2
female	2015-04-13	81	right	melanoma	choroid	plaque radiotherapy																											6/24	6/9.5	6/38+1	6/19-1	9	9	2.2
female	2015-04-20	70	right	melanoma	choroid	enucleation	2015-04-21	eye	Yes	melanoma	mixed			pt does not wish to know cyto results															2015-12-17	2017-02-11	unknown		6/15-1	6/7.5+1	Artificial Eye	6/7.5+1	21.1	15.5	8.6
male	2018-02-12	58	right	melanoma	choroid	plaque radiotherapy																											6/7.5	6/7.5	6/7.5	6/6	5.5	4.9	1.1
female	2015-04-20	76	right	melanoma	choroid	proton beam radiotherapy																											6/15-1	6/6-2	6/36	6/9	10.9	10.5	2.1
female	2015-04-27	68	left	melanoma	iris	proton beam radiotherapy																								2017-03-13	metastatic breast carcinoma		6/6-2	6/38+2	6/6-1	6/12	6.2	5.1	2.5
male	2015-04-27	65	left	melanoma	ciliary body	enucleation	2015-04-28	eye	Yes	melanoma	epithelioid	2015-05-08	Yes	mlpa, 1pxloss, 3xloss, 6pxgain, 8qx2	Bad															2018-10-28	unknown		6/7.5+1	Hand Movements	6/6	Artificial Eye	22.3	18.8	13.6
female	2015-04-27	80	left	melanoma	ciliary body	enucleation	2015-05-08	eye	Yes	melanoma	epithelioid			does not want to know cyto results															2016-06-26				6/12-2	Hand Movements	6/12-2	Artificial Eye	18.7	14	11.1
male	2015-04-27	67	right	melanoma	ciliary body	enucleation	2015-05-08	eye	Yes	melanoma	spindle B	2015-06-19	No	mlpa, 1px2, 3x2, 6pxgain, 8qxgain	Uncertain														2018-11-28				6/38	6/6-1	Artificial Eye	6/6+1	20.4	18.3	10.7
female	2015-04-27	49	left	melanoma	choroid	plaque radiotherapy	2015-06-09	choroidal biopsy	Yes	melanoma	spindle B	2015-06-26	No	mlpa, 1px2, 3x2, 6pxgain, 8xpolysomy	Good									2015-06-09	25 gauge bx								6/4.8	6/6-1	6/30	6/4.8	12.4	12.2	4.8
male	2015-04-27	49	left	melanoma	choroid	enucleation	2015-05-08	eye	Yes	melanoma	epithelioid	2015-05-22	Yes	mlpa, 1xp2, 3x1, 6pxgain, 8qxgain	Bad															2019-03-15	unknown		6/6	6/7.5	6/6	Artificial Eye	16	14.6	6.1
female	2015-06-15	61	left	melanoma	choroid	enucleation	2015-06-16	eye	Yes	melanoma	mixed	2015-07-01	Yes	mlpa, 1pxloss, 3x1, 6pxgain, 8qxgain	Bad															2018-09-29	unknown		6/7.5-1	6/60	6/7.5-1	Artificial Eye	12.7	9.4	13.3
female	2015-05-11	74	left	melanoma	choroid	proton beam radiotherapy																	2016-07-01							2019-01-17	unknown		6/15	6/9.5	6/7.5-2	Perception of Light	13.9	13.7	8.5
male	2015-05-11	50	left	melanoma	choroid	endoresection and plaque																				2018-01-30		21/11/2017 25/05/2018					6/7.5	6/15	6/4.8	6/30+1	10.6	10.4	6.5
female	2015-05-11	54	right	melanoma	choroid	plaque/FNAB-TS	2015-05-12	choroidal biopsy	Yes	melanoma	spindle B	2015-05-26	No	mlpa, msa, 3x2	Good																		6/6+2	6/4.8-2	6/6-2	6/6-1	9.4	8.5	2.2
female	2015-05-11	46	left	melanoma	choroid	plaque radiotherapy																											6/9.5-2	6/60-4	6/7.5-1	6/60-1	10.4	8.9	3.1
female	2015-05-11	49	right	melanoma	ciliary body	proton beam radiotherapy																		2016-07-19	insertion markers								6/7.5-1	6/4.8	6/6	6/5	15.6	13.4	6.4		2016-06-23	No	Yes	No
female	2015-05-11	80	left	melanoma	choroid	plaque radiotherapy																											6/9.5-1	6/19	6/12	6/6	15.1	12.6	4.6
male	2015-05-11	54	right	melanoma	choroid	plaque radiotherapy																											6/7.5	6/6	6/6	6/6	10.8	8.3	2.7
female	2015-05-11	55	left	melanoma	ciliary body	enucleation	2015-05-12	eye	Yes	melanoma	epithelioid	2015-05-26	Yes	mlpa, 1px2, 3x1, 6pxgain, 8qxgain	Bad															2018-11-16	unknown		6/6-1	6/15	6/6-1	Artificial Eye	18.8	17.1	11.2
male	2015-06-01	64	right	melanoma	choroid	proton beam radiotherapy																								2016-08-21	unknown		6/19-2	6/6-1	6/12-2	6/7.5-1	9.5	8.5	2.8
female	2015-05-18	64	right	melanoma	choroid	plaque radiotherapy																											6/9.5	6/7.5	6/12	6/6-1	15.4	10.7	8.9
female	2015-05-18	39	left	melanoma	choroid	enucleation	2015-05-26	eye	Yes	melanoma	epithelioid	2015-06-05	Yes	mlpa, 1px2, 3x1, 6x2, 8qxgain	Bad															2017-01-15	definite metastatic melanoma		6/6-1	Counting Fingers	6/6-1	Artificial Eye	22.5	20.8	13.2
female	2015-05-18	39	left	melanoma	choroid	proton beam radiotherapy																				2018-02-13							6/6-2	6/24-2	6/4.8	6/24-1	7.8	7	1.4
female	2015-05-18	72	right	melanoma	choroid	proton beam radiotherapy																											6/6-2	6/4.8-2	6/6-2	6/4.8-2	4.6	4.3	1.3
male	2015-05-18	44	right	melanoma	choroid	proton beam radiotherapy	2015-05-19	choroidal biopsy	Yes	melanoma	spindle B																						6/6-1	6/6+2	6/7.5-1	6/6	11.3	10.4	2.1
female	2015-05-18	60	right	melanoma	conjunctiva	treatment elsewhere																											6/6-2	6/6-1	6/6-2	6/6-1
male	2015-05-16	76	left	melanoma	choroid	proton beam radiotherapy	2017-06-13	eye	Yes	melanoma	epithelioid	2017-06-27	Yes	mlpa, 1px2, 3x1, 6x2, 8qx2	Bad					2017-06-13										2017-09-15	unknown		6/6-2	6/6+2	6/6	Artificial Eye	14	12	5.7		2017-06-01
male	2015-05-16	64	left	melanoma	choroid	proton beam radiotherapy																								2019-12-13	unknown		6/6-1	6/15-1	6/9.5+2	6/60	11.4	11	3.4
female	2015-06-01	57	right	melanoma	iris	proton beam radiotherapy																											6/60-2	6/60-2	Hand Movements	6/60-4	7.8	5	0.4
male	2015-06-22	78	left	melanoma	choroid	proton beam radiotherapy	2022-11-22	eye	Yes	melanoma	spindle B	2022-12-22		mlpa, 1px2, 3x2, 6pxpoly, 8x2	Good					2022-11-22								2022-05-16					6/7.5+2	6/6-1	6/9	6/48	10.1	8.3	2.3		2022-05-16	Yes
female	2015-06-01	70	right	melanoma	choroid	plaque radiotherapy																							2017-04-28	2017-09-10	unknown		6/4.8-2	6/4.8	6/6-1	6/4.8-2	13.3	10.7	5.1
female	2015-06-01	73	right	melanoma	choroid	plaque radiotherapy																											6/6-1	6/6	6/6-1	6/6	13.1	9.8	4.3
male	2015-06-01	82	right	melanoma	choroid	enucleation	2015-06-12	eye	Yes	melanoma	mixed	2015-06-26	No	mlpa, 1px2, 3x2, 6pxgain, 8x2	Uncertain															2020-10-31	unknown		Hand Movements	6/6+2	Artificial Eye	6/6+2	13.1	10.7	12.4
male	2015-06-01	44	left	melanoma	choroid	plaque/FNAB-TS	2015-06-09	tumour	Yes	melanoma		2015-06-26	Yes	mlpa, msa, 3xploss	Uncertain									2017-03-17	indirect laser			10/10/2017 23/02/2018 05/06/2018 08/01/2019 23/07/2019 28/01/2020					6/3-1	6/3-2	6/3	6/7.5	13	11.3	3.3
female	2015-06-04	60	right	melanoma	conjunctiva	excision	2015-06-05	conjunctival biopsy	Yes	naevus																							6/4.8	6/4.8+2	6/7.5+2	6/6-2
male	2015-06-15	81	right	melanoma	choroid	enuc at home hospital																											Counting Fingers	6/6-2	Counting Fingers	6/6-2	14.5	14.3	6.1
male	2015-06-15	71	left	melanoma	choroid	proton beam radiotherapy																											6/6-1	6/9.5	6/4.8-2	Counting Fingers	7.4	6.7	1.4
female	2015-06-22	84	right	melanoma	choroid	plaque radiotherapy																											6/38+2	6/15-2	6/24	6/9.5	7.7	7.4	1.9
male	2015-06-22	88	left	melanoma	choroid	enucleation	2015-06-23	eye	Yes	melanoma	mixed	2015-08-10	Yes	mlpa, 1pxloss, 3x1, 6qxgain, 8qxgain	Bad															2016-02-18	definite metastatic melanoma		6/60-1	6/15+1	6/60-1	Artificial Eye	18.7	15.2	12.3
male	2015-06-22	68	right	melanoma	choroid	proton beam radiotherapy																	2015-07-17										6/6	6/12+2	6/7.5	6/60	12.7	10.6	5.1
female	2015-06-22	72	left	melanoma	conjunctiva	conjunctival biopsy	2015-06-23	conjunctival biopsy	Yes	melanoma	cmin8																						6/7.5-1	6/7.5+1	6/9	6/9
male	2015-06-20	36	right	melanoma	iris	proton beam radiotherapy																											6/15	6/9.5-1	6/6	6/15	4.5	2.6	1.7
female	2015-06-29	66	left	melanoma	conjunctiva	excision	2015-06-30	conjunctival biopsy	Yes	melanoma	cmin8								2015-07-21														6/6+2	6/19+2	6/7.5	Counting Fingers
male	2015-06-29	57	right	melanoma	choroid	enuc at home hospital																											6/38-2	6/3.8-1	6/38-2	6/3.8-1	12.8	11.5	5.8
female	2017-07-03	69	right	melanoma	ciliary body	enuc at home hospital	2017-07-07	eye	Yes	melanoma	mixed	2017-08-22	Yes	mlpa, 1pxloss, 3x1, 6pxgain, 8qxpoly	Bad																		Hand Movements	6/4.8-1	Hand Movements	6/4.8-1	17.5	9.9	13
female	2015-07-06	70	left	melanoma	iris	observation																											6/6-1	6/7.5	6/6	6/6	3.3	3.1	0.8
female	2015-06-29	80	left	melanoma	choroid	plaque radiotherapy																											6/6-1	6/9.5	6/7.5	6/6	5.9	5.1	1
female	2015-07-06	82	left	melanoma	choroid	enucleation	2015-07-07	eye	Yes	melanoma	mixed	2015-08-21	Yes	mlpa, msa, 1px2, 3x1, 6pxgain, 8qxpgain	Bad															2016-06-11			6/7.5-1	Hand Movements	6/7.5-1	Artificial Eye	18.2	15.8	15.1
female	2015-07-06	66	left	melanoma	choroid	plaque radiotherapy	2018-07-31	choroidal biopsy	Yes	melanoma	spindle B	2018-09-06	No	mlpa, msa, 3x2	Good									2018-07-31	25 gauge bx								6/4.8	6/4.8	6/6	6/6	7.8	7	1.9
male	2015-07-06	59	left	melanoma	choroid	observation																											6/6	6/24	6/5	Hand Movements	4	3.3	0.8
female	2015-07-06	50	right	melanoma	conjunctiva	Mitomycin C																											6/6-2	6/4.8-1	6/5	6/5
male	2020-11-23	48	right	melanoma	iris	observation																											6/6	6/5	6/5	6/5	2.7	1.6	0.5
female	2015-07-13	86	left	melanoma	conjunctiva	plaque radiotherapy																											6/9.5-1	6/12-1	6/9.5	Counting Fingers
female	2015-07-13	63	right	melanoma	choroid	proton beam radiotherapy																											6/9.5-1	6/4.8-1	Counting Fingers	6/3.8-1	7.4	7.1	1.2
female	2015-07-13	80	left	melanoma	choroid	plaque radiotherapy																											6/24-2	6/19-1	6/9.5-1	6/6	12.6	6.9	1.8
female	2015-07-13	69	left	melanoma	choroid	enucleation	2015-07-21	eye	Yes	melanoma	mixed	2015-08-21	No	mlpa, 1px2, 3x2, 6pxgain, 8qxpoly	Bad																		6/6-2	6/6	6/6	Artificial Eye	15	14.3	7.5
female	2015-07-13	46	left	melanoma	choroid	plaque radiotherapy																											6/6-2	6/7.5	6/7.5	Counting Fingers	10	9.7	4.1
female	2018-03-05	71	right	melanoma	choroid	enucleation	2018-03-16	eye	Yes	melanoma	mixed	2018-04-13	Yes	mlpa, 1px2, 3pxloss, 6x2, 8qx2	Uncertain																		6/38	6/19	Artificial Eye	6/19	11.9	11.3	9.5
female	2015-07-20	34	left	melanoma	choroid	treatment elsewhere	2015-08-11	choroidal biopsy	Yes	inconclusive		2015-08-16	No	mlpa, msa, 3x2										2015-08-11	25 gauge bx			2015-11-20					6/3.8-1	6/9.5-1	6/5	6/7.5	5.6	5.2	1.2
female	2015-07-20	55	left	melanoma	ciliary body	plaque/FNAB-TS	2015-07-28	choroidal biopsy	Yes	melanoma	spindle B	2015-09-16		mlpa, msa, 3x2	Good														2021-08-19				6/6	6/7.5+1	6/6	6/6	11.7	9.8	3.8
male	2015-07-27	59	right	melanoma	choroid	local resection	2015-08-05	tumour	Yes	melanoma	epithelioid	2015-09-04		mlpa, msa, 3xploss	Uncertain									2016-02-02	ppv + oil exchange	2015-11-13		24/05/2016 15/07/2016	2018-05-24	2019-10-25	unknown		6/24-1	6/4.8-2	Hand Movements	6/6-1	15.7	11.5	6.1
female	2015-07-20	82	right	melanoma	choroid	proton beam radiotherapy	2016-03-08	eye	Yes	melanoma	epithelioid	2016-03-25	Yes	mlpa, 1pxloss, 3x1, 6x2, 8qxpoly	Bad					2016-03-08										2017-11-09	metastatic disease		6/6-1	6/9.5	Artificial Eye	6/6-1	11.1	8	2.9		2016-03-03	Yes	Yes	No
male	2015-07-20	67	left	melanoma	choroid	plaque radiotherapy elsewhere																											6/24-1	6/6	6/24	6/7.5	9.3	7.8	2.4
male	2015-07-20	56	left	melanoma	choroid	proton beam radiotherapy	2015-08-28	choroidal biopsy	Yes	melanoma	spindle B	2015-09-30	No	mlpa, msa, 3x2	Good									2015-08-28	25 gauge bx								6/4.8-1	6/12-2	6/4.8+1	Hand Movements	12.6	8.8	2.2
male	2015-07-20	59	left	melanoma	choroid	enucleation	2015-07-21	eye	Yes	melanoma	mixed	2015-08-26	Yes	mlpa, 1px2, 3x1, 6x2, 8qxgain	Bad														2018-10-01				6/4.8-1	6/19-1	6/4.8+2	Artificial Eye	17.6	15.9	7.5
female	2015-07-25	72	right	melanoma	choroid	plaque/FNAB-TS	2015-08-04	choroidal biopsy	Yes	melanoma	epithelioid	2015-09-16	Yes	mlpa, msa, 3x1	Bad																		6/6-1	6/6	6/9.5	6/6	12	10.8	3.9
male	2015-08-03	73	right	melanoma	ciliary body	plaque radiotherapy																											6/7.5	6/6-2	6/12	6/6	9.3	8.8	4
female	2015-07-27	26	right	melanoma	choroid	proton beam radiotherapy																											6/4.8	6/4.8	6/48	6/4.8+1	4.1		1.5
male	2015-07-25	64	right	melanoma	choroid	proton beam radiotherapy	2015-09-25	choroidal biopsy	Yes	melanoma	mixed	2015-10-30	No	mlpa, 1px2, 3x2, 6pxgain, 8x2	Good									2015-09-25	25 gauge bx								6/7.5-1	6/4.8-1	6/12-1	6/3.8	8.9	6.6	2.5
male	2015-07-27	83	right	melanoma	ciliary body	proton beam radiotherapy																											6/4.8-1	Artificial Eye	6/6-2	Artificial Eye	6	5.9	2.6
female	2015-07-27	55	left	melanoma	choroid	enucleation	2015-07-28	eye	Yes	melanoma	mixed	2015-08-21		mlpa, 1pxloss, 3qx2, 6pxgain, 8xgain	Uncertain																		6/9.5-1	Counting Fingers	6/9.5-1	Artificial Eye	11.2	8.1	5.3
male	2015-08-03	75	left	melanoma	choroid	plaque radiotherapy	2015-08-11	choroidal biopsy	Yes	melanoma	spindle B	2015-09-04	No	mlpa, 1px2, 3x2, 6x2, 8x2	Good															2019-09-23	unknown		6/12	6/19	6/12+2	6/38+2	11.1	10.2	3.5
male	2015-08-06	62	left	melanoma	choroid	enucleation	2015-08-07	eye	Yes	melanoma	mixed	2015-09-16	No	mlpa, msa, 3x2	Good																		6/6	Counting Fingers	6/6	Artificial Eye	6.3	5.7	1.9
female	2015-08-17	65	right	melanoma	ciliary body	enucleation	2015-08-18	eye	Yes	melanoma	mixed	2015-09-14	Yes	mlpa, 1px2, 3x1, 6px2, 8qxgain	Bad																		6/9.5+1	6/6	Artificial Eye	6/6	16.4	15.9	13.5
female	2015-08-17	67	right	melanoma	ciliary body	enucleation	2015-08-18	eye	Yes	melanoma	mixed	2015-09-16	Yes	mlpa, msa, 3xloss	Bad																		Hand Movements	6/12+2	Artificial Eye	6/12+2	20.2	16.2	18.5
male	2015-08-17	60	left	melanoma	ciliary body	enuc at home hospital																											6/6-1	Counting Fingers	6/6-1	Counting Fingers	18.9	13.4	6.4
female	2015-08-24	63	right	melanoma	choroid	plaque radiotherapy																						2021-10-21					6/6-1	6/6-1	6/12	6/5	11.2	10.2	2.9
female	2015-08-17	54	right	melanoma	choroid	plaque radiotherapy																											6/7.5+2	6/6	6/7.5+2	6/6	9.1	6.2	3.9
male	2015-08-22	76	right	melanoma	choroid	proton beam radiotherapy																								2017-09-24	unknown	Heart Failure	6/9.5	6/9.5-2	6/7.5-1	6/9.5	8.2	8	1.6
female	2015-08-22	33	right	melanoma	choroid	plaque radiotherapy																											6/4.8	6/4.8+1	6/5	6/5	8.4	6.3	1.6
female	2015-08-24	47	left	melanoma	choroid	proton beam radiotherapy	2015-10-27	choroidal biopsy	Yes	melanoma	spindle B	2015-11-13	Yes	mlpa, msa, 3x1	Bad								2015-09-25					09/05/2017 12/09/2017 08/12/2017 03/04/2018 07/05/2019 03/09/2019 03/12/2019 03/03/2020 18/06/2020 08/10/2020 15/12/2020 30/03/2021 07/10/2021	2017-03-28	2022-03-31	definite metastatic melanoma		6/6-2	6/6-1	6/6	6/48	13.9	9	6.3
male	2015-08-24	77	right	melanoma	ciliary body	enuc at home hospital																											6/19-1	6/7.5-1	6/19-1	6/7.5-1	16.2	11.5	13.5
female	2015-08-17	25	left	melanoma	iris	proton beam radiotherapy																											6/4.8	6/4.8	6/4.8	6/4.8	99	99	99
male	2015-08-24	76	left	melanoma	ciliary body	enuc at home hospital																											6/6-1	Counting Fingers	6/6-1	Counting Fingers	22.3	21.8	14.7
male	2015-08-24	71	right	melanoma	ciliary body	enucleation	2015-08-25	eye	Yes	melanoma	mixed	2015-09-30	Yes	mlpa, 1pxloss, 3x1, 6pxgain, 8qxpoly	Bad																		6/60-1	6/6	Artificial Eye	6/6	18.6	17.1	11.6
male	2015-09-14	45	right	melanoma	choroid	proton beam radiotherapy																	2016-09-02										6/12	6/4.8	Counting Fingers	6/7.5	8.7	7.7	3
male	2015-08-24	50	right	melanoma	choroid	proton beam radiotherapy																	2015-09-25										6/6	6/4.8-1	Hand Movements	6/5	12.2	11.1	6.1
male	2015-09-21	59	left	melanoma	choroid	proton beam radiotherapy																											6/7.5+1	6/9.5+1	6/6-2	6/9.5+2	7.9	4.8	1.1
female	2015-09-07	68	left	melanoma	choroid	enuc at home hospital																											6/9.5-1	Counting Fingers	6/9.5-1	Counting Fingers	11.1	8.8	8.4
male	2015-09-07	65	right	melanoma	choroid	proton beam radiotherapy																											6/9.5	6/9.5	6/15	6/6-2	13.1	11.4	4.1
male	2015-09-07	69	right	melanoma	choroid	proton beam radiotherapy	2015-10-20	choroidal biopsy	Yes	melanoma	mixed	2015-11-13	No	mlpa, 1px2, 3x2, 6pxgain, 8qxpoly	Good					2022-02-01				2015-10-20	25 gauge bx								6/12-2	6/6	Artificial Eye	6/6	13.4	9.2	2.4	2022-01-17
male	2015-09-21	50	right	melanoma	choroid	proton beam radiotherapy																											6/3	6/3	6/4.8-1	6/3.8	10	8.5	1.3
female	2015-09-07	52	right	melanoma	choroid	plaque/FNAB-TS	2015-09-08	choroidal biopsy	Yes	melanoma	spindle B	2015-10-01	No	mlpa, msa, 3x2																			6/4.8	6/4.8	6/4.8-1	6/4.8+2	13.1	13.1	2.2
male	2015-09-07	64	left	melanoma	iris	proton beam radiotherapy																											Counting Fingers	6/7.5+2	Counting Fingers	6/6-1	3.5	3.2	1
male	2015-08-22	78	right	melanoma	iris	proton beam radiotherapy																											6/7.5+1	6/7.5-1	No Light Perception	6/7.5	5.3	4.4	1.2
female	2015-09-07	61	right	melanoma	conjunctiva	excision	2015-09-18	conjunctival biopsy	Yes	melanoma									2015-10-02														6/7.5-1	6/30-1	6/7.5-1	6/19
female	2015-09-14	52	right	melanoma	choroid	enucleation	2015-09-15	eye	Yes	melanoma	mixed	2015-09-30	Yes	mlpa, 1pxloss, 3x1, 6pxgain, 8x2	Bad														2020-02-24				6/15-1	6/4.8-1	Artificial Eye	6/5	15	10.7	4.6
female	2015-09-14	64	left	melanoma	iris	proton beam radiotherapy																											6/6-1	6/15-2	6/7.5+1	6/60-2	2.8	2.7	1.4
male	2015-09-14	66	right	melanoma	choroid	plaque/FNAB-TS	2015-09-15	choroidal biopsy	Yes	melanoma	spindle B	2015-09-30	Yes	mlpa, msa, 3xloss	Bad											2019-01-15		13/09/2019 13/09/2019					6/7.5	6/9.5+2	6/19-1	6/7.5-1	14.4	13.5	4.9
female	2015-09-14	63	left	melanoma	choroid	proton beam elsewhere	2016-03-15	endoresection specimen	Yes	melanoma	spindle B	2016-04-25	No	mlpa, msa, 3x2	Good									2016-03-15	endoresection	2016-03-15		2016-07-22					6/6	Hand Movements	6/5	No Light Perception	10.6	9.1	8.8
male	2015-09-21	70	left	melanoma	choroid	proton beam radiotherapy																											6/12	6/12	6/7.5	Perception of Light	8.1	7.5	2.6
female	2015-09-21	73	left	melanoma	choroid	plaque radiotherapy																											6/6	6/4.8+1	6/6	6/6	5.3	5.2	1
female	2015-09-14	65	left	melanoma	choroid	plaque radiotherapy																											6/6-1	6/6	6/4.8-2	6/6-1	9.6	8.6	3.9
female	2018-04-09	81	left	melanoma	choroid	plaque radiotherapy																						25/05/2018 28/08/2018		2023-02-25			Perception of Light	6/12	Hand Movements	Hand Movements	10.1	8.4	3.2
female	2017-01-16	48	left	melanoma	iris	Biopsy	2017-01-27	iris biopsy	Yes	inconclusive		2017-02-10	No	mlpa, msa, 3x2																			6/3.8	6/3.8-1	6/5	6/5	2.9	2.2	0.7
female	2015-09-21	46	left	melanoma	ciliary body	proton beam radiotherapy																											6/3.8-2	6/6-2	6/7.5+2	6/7.5+2	12.7	12.2	5.6
female	2015-09-21	63	left	melanoma	choroid	proton beam radiotherapy	2015-09-22	choroidal biopsy	Yes	melanoma	spindle B	2015-10-30	Yes	mlpa, msa, 3xploss	Uncertain					2016-10-18									2018-09-10	2021-09-20	unknown		6/12+2	6/12+2	6/7.5-1	Artificial Eye	18.1	12.8	2		2016-10-17		Yes
male	2015-09-28	51	left	melanoma	choroid	enuc at home hospital	2015-11-03	eye	Yes	melanoma	mixed																						6/6	6/38-1	6/6	6/38-1	12.8	12.2	8.5
female	2015-09-28	42	left	melanoma	choroid	proton beam radiotherapy																	2016-06-17										6/6+2	6/6	6/9	Counting Fingers	10.9	10.7	3.9
female	2015-09-28	63	left	melanoma	choroid	plaque radiotherapy	2015-11-03	choroidal biopsy	Yes	melanoma		2015-12-01	No	mlpa, msa, 3x2	Good									2015-11-03	25 gauge bx								6/4.8	6/9.5-2	6/6	6/7.5-1	8.9	6.3	2.2
female	2015-09-28	49	left	melanoma	choroid	proton beam radiotherapy																	2015-11-27						2019-05-16	2019-06-04	definite metastatic melanoma		6/4.8-1	6/12-1	6/6	6/60-3	13.9	12.2	4.3
male	2015-09-28	75	left	melanoma	choroid	enucleation	2015-10-02	eye	Yes	melanoma	mixed	2015-10-30		mlpa, 1px2, 3x2, 6pxgain, 8x2	Good																		6/6	6/30-2	6/6	Artificial Eye	13.6	13.4	8.6
male	2015-09-28	64	right	melanoma	choroid	enuc at home hospital	2015-10-08	eye	Yes	melanoma	mixed	2015-12-03	Yes	mlpa, 1px2, 3x1, 6pxgain, 8qxpoly	Bad																		Perception of Light	6/3.8-1	Perception of Light	6/3.8-1	18.6	16.5	13.5
male	2015-09-28	74	right	melanoma	choroid	enuc at home hospital																											Counting Fingers	6/7.5-1	Counting Fingers	6/7.5-1	12.9	9.9	5.4
male	2015-10-05	39	right	melanoma	conjunctiva	excision	2015-10-06	conjunctival biopsy	Yes	melanoma									2015-11-10														6/12-1	6/6	6/6-1	6/3.8-2
male	2015-10-12	73	left	melanoma	choroid	enuc at home hospital	2015-10-29	eye	Yes	melanoma	spindle B	2015-12-01	Yes	mlpa, 1px2, 3qxploss, 6pxgain, 8x2	Bad																		6/4.8-2	6/9.5+1	6/4.8-2	6/9.5+1	12.6	10.5	7.9
female	2018-09-03	59	right	melanoma	choroid	proton beam radiotherapy																											6/60	6/7.5-2	6/60	6/7.5-2	11.1	10.7	3.7
male	2015-10-05	68	left	melanoma	choroid	plaque radiotherapy																	2016-07-08										6/6-2	6/12+1	6/4.8-2	6/48-2	12.1	9.8	4.1
male	2015-10-05	25	left	melanoma	conjunctiva	plaque radiotherapy																											6/3.8	6/3.8-2	6/4.8-1	6/4.8-1
male	2015-10-05	79	left	melanoma	choroid	Declined treatment																											6/15-1	6/9.5+2	6/15-1	6/9.5+2	5	4.5	1.3
male	2015-10-10	68	left	melanoma	choroid	plaque radiotherapy elsewhere																											6/7.5+2	6/48	6/6+1	6/48	7.3		2.4
male	2015-10-12	48	left	melanoma	iris	proton beam radiotherapy																											6/3-1	6/3-1	6/5	6/5	2.5	2.4	1.3
female	2015-10-12	36	left	melanoma	choroid	enucleation	2015-10-13	eye	Yes	melanoma	spindle B	2015-10-30	Yes	mlpa, 1pxloss, 3pxploss, 3qx2, 6pxploss, 8qx2	Uncertain																		6/7.5+2	Hand Movements	6/7.5+2	Artificial Eye	12.6	11	4.9
male	2015-10-12	64	right	melanoma	choroid	plaque radiotherapy	2015-12-08	choroidal biopsy	Yes	melanoma	spindle B	2016-01-21	No		Good									2015-12-08	25 gauge bx								6/12+2	6/9.5-2	6/9.5	6/9.5-1	10.1	8.8	3.5
male	2015-10-12	64	left	melanoma	choroid	plaque radiotherapy	2015-12-01	choroidal biopsy	Yes	melanoma	spindle B	2015-12-18	No	mlpa, msa, 3x2	Good									2015-12-01	25 gauge bx								6/6-1	6/6	6/4.8-1	6/4.8-2	11.9	10.1	2.9
male	2015-10-12	68	right	melanoma	choroid	proton beam radiotherapy																											6/15-2	Counting Fingers	6/24+1	Counting Fingers	12.2	9.6	3.4
male	2015-10-12	68	left	melanoma	choroid	plaque radiotherapy																											6/6-1	6/6-1	6/7.5+2	6/7.5-1	11.8	8.9	4
male	2015-10-12	81	right	melanoma	choroid	observation																											6/7.5+1	6/7.5+1	6/9.5-1	6/6-1	12.4	9.2	1.8
female	2015-10-12	81	left	melanoma	ciliary body	observation																											6/7.5-1	6/12+1	6/9.5+2	6/12-2	5.2	4.3	1.2
female	2015-11-02	55	left	melanoma	choroid	proton beam radiotherapy																							2021-09-01				6/7.5	6/19-1	6/6	Hand Movements	7.4	7.2	1.8
male	2015-10-19	50	left	melanoma	choroid	proton beam radiotherapy																											6/3.8	6/4.8	6/3-2	Hand Movements	6.3	6.2	1.6
male	2015-10-19	52	right	melanoma	choroid	proton beam radiotherapy	2015-12-15	choroidal biopsy	Yes	melanoma	epithelioid	2016-01-21	No	mlpa, msa, 3x2	Good									2015-12-15	25 gauge bx								6/60-4	6/6+2	6/60-4	6/6+2	8.6	7.8	4.2
female	2015-10-19	70	left	melanoma	iris	proton beam radiotherapy																											6/4.8	6/6	6/6	6/12	3.4	3.3	1.9
male	2015-10-19	83	right	melanoma	choroid	enucleation	2015-10-20	eye	Yes	melanoma	mixed	2015-11-16	No	mlpa, 1px2, 3x2, 6pxgain, 8qxpoly	Good																		6/6+1	6/6-2	Artificial Eye	6/6-2	15.5	12.5	7.6
female	2015-10-19	45	right	melanoma	iris	proton beam radiotherapy																											6/4.8	6/6	6/6	6/6	4.1	3.8	1.5
male	2015-10-19	59	right	melanoma	ciliary body	proton beam radiotherapy																								2018-09-25	unknown		6/6-1	6/6-1	6/12-2	6/6-2	18	15.6	6.7
female	2015-10-19	86	left	melanoma	choroid	enuc at home hospital																											6/6-2	Hand Movements	6/6-2	Hand Movements	18	15.3	14.3
female	2015-10-19	54	left	melanoma	choroid	endoresection and plaque																						08/03/2016 14/02/2017 04/07/2017 03/10/2017 09/04/2018					6/4.8-1	6/6-1	6/5	6/15	9.4	6.7	6.4
female	2015-10-24	58	left	melanoma	choroid	proton beam radiotherapy																											6/4.8	6/7.5	6/7.5	No Light Perception	6.1	4.7	1.1
female	2015-10-24	51	left	melanoma	choroid	plaque radiotherapy																											6/4.8+1	6/60-1	6/4.8	Counting Fingers	10.3	9.5	3.4
female	2015-10-26	55	left	melanoma	choroid	enuc at home hospital																											6/6+1	6/4.8-2	6/6+1	6/4.8-2	12.1	9.1	6.6
female	2015-10-26	43	left	melanoma	choroid	plaque radiotherapy	2016-01-19	choroidal biopsy	Yes	melanoma	spindle B	2016-02-12	No	mlpa, msa, 3x2	Good									2016-01-19	25 gauge bx								6/6-2	6/6-2	6/6-2	6/7.5+2	11.5	9.7	5.4
male	2015-10-26	50	left	melanoma	choroid	enuc at home hospital																											6/4.8+2	6/9.5-2	6/4.8+2	6/9.5-2	11.4	8.8	6.6
male	2015-10-26	80	right	melanoma	choroid	enucleation	2015-10-27	eye	Yes	melanoma	mixed	2015-12-18	Yes	mlpa, msa, 3xploss	Uncertain																		6/12	6/9.5+1	Artificial Eye	6/12	11.8	11.4	8.3
female	2015-11-02	73	left	melanoma	choroid	enucleation	2015-12-08	eye	Yes	melanoma	mixed	2015-12-18	Yes	mlpa, 1px2, 3x1, 6x2, 8qxpoly	Bad															2017-10-11	unknown		6/24	Hand Movements	6/24	Hand Movements	13.9	11.3	11.3
female	2015-11-16	72	right	melanoma	choroid	plaque radiotherapy																											6/9.5	6/9.5	6/12	6/7.5	9	6.1	2.4
male	2015-11-02	44	left	melanoma	choroid	enuc at home hospital	2015-11-06	eye	Yes	melanoma	spindle B	2016-03-10	No	mlpa, 1px2, 3x2, 6pxgain, 8x2	Uncertain																		6/6	6/12	6/4.8	Artificial Eye	12.5	11.9	11.1
male	2015-11-09	58	left	melanoma	choroid	plaque radiotherapy	2016-01-26	choroidal biopsy	Yes	melanoma	spindle B	2016-02-12	No	mlpa, msa, 3x2	Good									2016-01-26	25 gauge bx				2019-04-18	2019-11-16			6/4.8	6/4.8-1	6/4.8-1	6/6	12.3	9.6	3.4
male	2015-11-09	74	right	melanoma	iris	treatment elsewhere																											6/7.5	6/6	6/7.5	6/6	99	99	99
male	2015-11-09	78	right	melanoma	choroid	plaque radiotherapy																											6/48+2	6/12-2	6/19	6/12	11.9	9.5	2.7
female	2015-11-09	71	right	melanoma	choroid	enucleation	2015-11-10	eye	Yes	melanoma	epithelioid	2015-12-01	Yes	mlpa, 1px2, 3x1, 6pxgain, 8qxpoly	Bad														2016-08-30				Hand Movements	6/15	Hand Movements	6/15	20.6	20.4	10.9
female	2015-11-30	45	right	melanoma	choroid	proton beam radiotherapy																											Hand Movements	6/6+2	Hand Movements	6/6+2	12.2	10.6	4.2
male	2015-11-16	68	right	melanoma	choroid	plaque radiotherapy	2016-01-19	choroidal biopsy	Yes	melanoma	spindle B	2016-02-12	No	mlpa, msa, 3x2	Good									2016-01-19	25 gauge bx								6/4.8-2	6/4.8	6/4.8	6/6	11.6	8.5	3.4
male	2015-11-16	51	right	melanoma	choroid	proton beam radiotherapy	2015-11-17	choroidal biopsy	Yes	melanoma	spindle B	2016-02-12	No	mlpa, msa, 3x2	Good																		6/6-2	6/4.8-2	6/19	6/3.8-2	11.7	9.4	2
male	2016-01-04	66	right	melanoma	choroid	plaque radiotherapy																											6/9.5	6/9.5+1	6/9.5-1	6/9.5+2	10.2	8.4	2.7
male	2015-11-14	28	left	melanoma	choroid	proton beam/25G biopsy	2015-11-17	choroidal biopsy	Yes	melanoma	spindle B	2015-12-29		mlpa, 1px1, 3x2, 6pxgain, 8x2									2015-12-18										6/3.8	6/12	6/5	6/30	13.8	12.8	5.2
male	2015-11-14	43	left	melanoma	choroid	proton beam radiotherapy	2015-12-22	choroidal biopsy	Yes	melanoma	spindle B	2016-02-12	No	mlpa, msa, 3x2	Good		2017-01-24																6/12+1	6/7.5-2	6/7.5	Hand Movements	9.1	7.9	3.4
female	2015-11-16	73	left	melanoma	choroid	plaque/FNAB-TS	2015-12-01	choroidal biopsy	Yes	melanoma	spindle B	2016-05-20	No	mlpa, msa, 3x2	Good															2020-12-03	definite metastatic melanoma		6/9.5	6/9.5	6/12	6/12-1	12.2	10	2.8
female	2015-11-16	66	left	melanoma	choroid	plaque/FNAB-TS	2015-11-24	choroidal biopsy	Yes	melanoma	spindle B	2015-12-18	No	mlpa,msa, 3x2	Good																		6/7.5+1	6/6-2	6/4.8	6/6-2	13.7	12	2.3
female	2015-11-23	67	left	melanoma	choroid	treatment elsewhere						2016-11-25	No	mlpa, msa, 3x2	Good																		6/6	6/3.8-1	6/6	6/3.8-1	17	16.1	9
male	2015-11-23	63	right	melanoma	choroid	endoresection and plaque	2015-12-08	endoresection specimen	Yes	melanoma	epithelioid	2016-01-21	Yes	mlpa, 1px2, 3x1, 6pxgain, 8qxpoly	Bad									2016-05-03	roo			2016-06-28		2021-09-17	definite metastatic melanoma		6/4.8	6/4.8	6/6	6/6	11.6	10.6	7.6
male	2015-11-23	88	left	melanoma	choroid	observation at home hospital																											6/19+2	6/9.5	6/19+2	6/9.5	11.1	9	3.9
male	2015-11-23	75	right	melanoma	choroid	plaque radiotherapy	2016-01-19	choroidal biopsy	Yes	melanoma	mixed	2016-02-12	No	mlpa, 1px2, 3x2, 6pxgain, 8x2	Good									2016-01-19	25 gauge bx	2017-07-11		2018-04-09		2022-01-13	definite metastatic melanoma	Recurrance and brain tumour	Counting Fingers	6/7.5	6/30-2	6/38	12.9	10.1	3.3	2017-10-19
female	2021-04-12	43	right	melanoma	choroid	plaque radiotherapy																											6/6	6/6	6/5	6/5	7.3	5.6	1.5
female	2015-12-07	81	left	melanoma	choroid	plaque radiotherapy																											6/7.5-2	6/12-1	6/9	6/9	11.8	10.4	4
male	2015-11-23	64	right	melanoma	choroid	proton beam radiotherapy																											Hand Movements	6/12	Hand Movements	6/12	12.8	12.7	3.7
male	2015-11-28	84	right	melanoma	choroid	plaque radiotherapy																											6/4.8-1	6/4.8-2	6/4.8-2	6/4.8-2	10.3	10.1	3.3
male	2015-11-28	85	right	melanoma	choroid	plaque/FNAB-TS	2018-09-25	choroidal biopsy	Yes	melanoma	spindle B	2018-10-05	No	mlpa, msa, 3x2	Good																		6/24-2	6/7.5	6/12	6/12+2	10.1	10	2
female	2015-11-30	76	left	melanoma	choroid	proton beam radiotherapy																											6/6-1	6/19-1	6/6	6/60	7.7	7.4	2.7
female	2015-11-30	83	right	melanoma	choroid	enucleation																											6/9.5+2	6/7.5+2	6/60	6/7.5	8.3	7.8	2.8
female	2015-12-07	35	left	melanoma	iris	proton beam radiotherapy																											6/6+2	6/3.8	6/5	6/6	2.6	2.4	0.9
male	2015-12-07	57	left	melanoma	choroid	plaque/FNAB-TS	2015-12-16	choroidal biopsy	Yes	melanoma	spindle B	2016-02-12	No	mlpa, msa, 3x2	Good																		6/4.8	6/6-1	6/3.8	6/6-1	10.7	9.8	2.5
male	2015-12-07	50	right	melanoma	ciliary body	proton beam radiotherapy																											6/6+2	6/4.8	Hand Movements	6/3.8-2	5.7	4.9	2
male	2015-12-07	49	left	melanoma	choroid	proton beam radiotherapy																											6/6-2	6/4.8-1	6/6-2	6/4.8-1	17.4	15	8.4
male	2015-12-14	36	left	melanoma	choroid	plaque radiotherapy																											6/60-1	6/3.8	6/30	6/9	7.4	7.2	2.2
female	2015-12-14	50	right	melanoma	choroid	plaque radiotherapy	2016-03-15	choroidal biopsy	Yes	melanoma	epithelioid	2016-04-25	No	mlpa, msa, 3x2	Good									2016-03-15	27 gauge bx								6/4.8-2	6/6-1	6/9	6/5	12.9	11.5	4.1
female	2015-12-14	69	right	melanoma	conjunctiva	plaque radiotherapy																											6/9.5-2	6/6-1	6/4.8-1	6/6-2
female	2015-12-14	54	left	melanoma	choroid	plaque radiotherapy																											6/6+2	6/7.5+2	6/3.8-1	6/3.8	8	7	2.1
female	2015-12-14	72	right	melanoma	ciliary body	plaque radiotherapy	2016-03-01	choroidal biopsy	Yes	melanoma	spindle B	2016-03-25	No	mlpa, msa, 3x2	Good									2016-03-01	25 gauge bx								6/12-2	6/7.5-1	6/9.5+1	6/7.5+1	7.8	7.5	3.1
male	2015-12-14	53	right	melanoma	choroid	proton beam radiotherapy																											6/4.8-2	6/7.5+1	6/9.5-2	6/9.5	8.6	7.8	4.3
male	2015-12-14	63	right	melanoma	ciliary body	proton beam radiotherapy	2016-01-26	conjunctival biopsy	Yes	melanoma	spindle B	2016-07-06	Yes	mlpa, msa, 3x1	Uncertain									2016-01-26	excision bx								6/4.8-1	6/4.8	6/5	6/6	6.9	6.7	5
male	2015-12-21	65	left	melanoma	choroid	proton beam radiotherapy	2016-03-01	choroidal biopsy	Yes	melanoma	epithelioid	2016-03-25	No	mlpa, msa, 3x2	Good									2016-03-01	27 gauge bx								6/6	6/19	6/6	6/38-1	9.2	8.4	3.7
male	2015-12-21	63	left	melanoma	choroid	enucleation	2016-01-04	eye	Yes	melanoma	epithelioid	2016-01-21	No	mlpa, 1px2, 3x2, 6pxgain, 8x2	Good															2018-02-15	unknown		6/6	Perception of Light	6/6	Artificial Eye	16.6	16.2	12.9
male	2016-01-04	79	left	melanoma	choroid	observation at home hospital																											6/30	6/19	6/12+2	6/15	9.3	7	2.4
female	2016-01-04	59	right	melanoma	choroid	plaque radiotherapy																											6/6	6/6	6/4.8	6/4.8	7.3	7	2.2
female	2016-01-11	80	right	melanoma	ciliary body	enucleation	2016-01-22	eye	Yes	melanoma	spindle B	2016-02-12	Yes	mlpa, 1px2, 3x1, 6pxgain, 8qxpoly	Bad															2019-09-27	unknown		Hand Movements	6/12	Artificial Eye	6/15+2	13.6	13.6	11.6
male	2016-01-11	89	right	melanoma	choroid	enucleation	2016-01-27	eye	Yes	melanoma	spindle B	2016-02-12	No	mlpa, 1px2, 3x2, 6pxgain, 8x2	Good															2021-04-06	other	Sepsis	Counting Fingers	6/6-2	Artificial Eye	6/6-2	14.3	12	5.8
female	2016-01-11	61	left	melanoma	choroid	proton beam radiotherapy																											6/6	6/6-2	6/6	6/6-2	10	8.5	2
male	2016-01-11	58	right	melanoma	choroid	plaque radiotherapy																											6/6	6/6	6/6	6/6	10.6	9.6	2.3
male	2016-01-11	69	right	melanoma	ciliary body	enuc at home hospital																											Perception of Light	6/4.8-1	Perception of Light	6/4.8-1	20.5	18.3	11.7
male	2016-01-18	72	right	melanoma	choroid	proton beam radiotherapy																											6/12	6/7.5-1	Perception of Light	6/6	9	7.7	3.1
female	2016-01-18	50	left	melanoma	choroid	proton beam radiotherapy																	2016-03-04										6/6	6/6	6/4.8-1	6/60-4	10.7	9.3	5.4
male	2016-01-18	58	left	melanoma	choroid	plaque radiotherapy																											6/6-2	6/9.5	6/4.8-2	6/7.5-2	8.5	4.9	2.2
female	2016-01-18	85	right	melanoma	choroid	plaque radiotherapy																											6/7.5-2	6/7.5-1	6/12+2	6/7.5-2	10.8	8.4	4.1
male	2016-01-14	66	left	melanoma	choroid	plaque radiotherapy	2016-05-17	choroidal biopsy	Yes	melanoma	spindle B	2016-06-10	No	mlpa, msa, 3x2	Good									2016-05-17	27 gauge bx								6/6-1	6/9.5-1	6/6-2	6/38+1	7.8	7.4	3.6
male	2016-02-01	56	right	melanoma	iris	proton beam radiotherapy																											6/9.5+2	6/7.5	6/6-2	6/6	5.7	4.8	1.6
male	2016-02-01	77	right	melanoma	choroid	enucleation	2016-03-01	eye	Yes	melanoma	mixed	2016-03-25	No	mlpa, 1px2, 3x2, 6pxgain, 8x2	Uncertain																		6/60-3	6/7.5+2	Artificial Eye	6/6+2	13.5	10.8	2.8
female	2016-01-14	70	left	melanoma	iris	observation																											6/6-2	6/6-1	6/6	6/9.5	99	99	99
male	2016-01-25	53	left	melanoma	choroid	proton beam radiotherapy	2021-08-27	choroidal biopsy	Yes	melanoma	mixed	2021-09-21	Yes	mlpa, msa, 3xploss	Uncertain									2021-08-27	25 gauge bx								6/6-2	6/4.8-1	6/5	6/48	7	6.5	1.2
male	2016-01-25	79	right	melanoma	choroid	Declined treatment																											6/12	6/15	6/12	6/15	7	6.1	1.7
male	2016-02-01	46	right	melanoma	choroid	proton beam radiotherapy																											Counting Fingers	6/3.8-1	Counting Fingers	6/3.8-1	14.8	12.1	2.7
female	2016-02-01	73	right	melanoma	choroid	enuc at home hospital																											6/38-2	6/6	6/38-2	6/6	11.2	7.4	2.6
female	2016-02-01	72	left	melanoma	choroid	proton beam radiotherapy																											6/6+1	6/6	6/6	6/24	3.9	3.4	1.5
male	2016-02-01	68	left	melanoma	choroid	observation at home hospital																		2023-11-27	observation at home hospital								6/4.8-1	6/6-1	6/6	6/6	5.3	4.9	1.2
female	2016-02-15	23	right	melanoma	choroid	proton beam radiotherapy	2016-04-12	choroidal biopsy	Yes	melanoma	spindle B	2016-04-25	No	mlpa, msa, 3x2	Good									2016-04-12	25g bx			2019-02-08					6/7.5	6/6-1	Perception of Light	6/6	12.8	11.2	3.4
female	2016-02-01	83	right	melanoma	ciliary body	enuc at home hospital	2016-02-17	eye	Yes	melanoma	mixed	2016-03-10	Yes	mlpa, 1px2, 3x1, 6x2, 8qxpoly	Bad																		6/30	6/19-1	6/30	6/19-1	19.4	14.5	10.6
male	2016-02-06	68	right	melanoma	choroid	plaque radiotherapy																											6/7.5	6/9.5-2	6/9.5	6/12	5.9	4.7	1.3
male	2016-02-06	73	left	melanoma	ciliary body	enucleation	2016-02-09	eye	Yes	melanoma	mixed	2016-03-11	Yes	mlpa, 1px2, 3x1, 6x2, 8qxpoly	Bad																		6/4.8	6/9.5-2	6/6	Artificial Eye	9.1	7.6	5.1
female	2016-02-06	71	left	melanoma	iris	proton beam radiotherapy																											6/4.8-1	6/9.5-2	6/6	6/6	4.9	3.8	2.7
male	2016-02-06	42	right	melanoma	ciliary body	proton beam radiotherapy																						2019-10-11					6/6	6/6	6/9	6/6	5.1	4.4	2.6
male	2016-02-06	69	left	melanoma	ciliary body	proton beam radiotherapy																											6/6-2	6/6-2	6/4.8-1	6/7.5-2	4.4	3.6	1.6
female	2016-02-15	88	right	melanoma	choroid	photodynamic therapy																								2017-12-05	unknown		6/12-2	Hand Movements	6/12+1	Hand Movements	10.8	8.8	2.2
male	2016-02-08	36	right	melanoma	choroid	proton beam radiotherapy																						2019-09-19					6/9.5-2	6/3.8	6/15	6/3.8-1	7.1	6.4	2.2
male	2016-02-08	78	left	melanoma	choroid	plaque/FNAB-TS	2016-03-04	choroidal biopsy	No																								6/19	6/9.5-2	6/7.5-1	6/15+1	11.4	8.8	3
male	2016-02-06	22	left	melanoma	choroid	proton beam radiotherapy	2016-03-08	choroidal biopsy	Yes	melanoma	epithelioid	2016-04-28	No	mlpa, msa, 3x2	Good								2017-11-09	2016-03-08	25 gauge bx			05/01/2018 20/02/2018					6/3-1	6/60+1	6/5	Hand Movements	7.8	6.6	5.7
male	2016-02-08	36	left	melanoma	choroid	plaque radiotherapy																											6/4.8-1	6/12	6/5	Counting Fingers	12.8	10	3.7
male	2016-02-08	70	left	melanoma	choroid	plaque radiotherapy	2016-02-09	choroidal biopsy	Yes	melanoma	spindle B	2016-03-10	No	mlpa, 1px2, 3x2, 6pxgain, 8x2	Good																		6/3.8+1	6/4.8+1	6/6	6/6	12.6	9.9	1.7
female	2016-02-08	76	left	melanoma	ciliary body	enuc at home hospital																											6/12	Hand Movements	6/12	Hand Movements	19.9	17.1	10.8
female	2016-06-04	57	left	melanoma	choroid	plaque/FNAB-TS	2016-06-07	choroidal biopsy	Yes	melanoma	spindle B	2016-07-13	No	mlpa, msa, 3x2	Good																		6/6-1	6/6+1	6/6	6/6	14.2	9.9	3.1
female	2016-02-15	76	right	melanoma	iris	proton beam radiotherapy																											6/12-1	6/7.5-1	6/38+2	6/6	7.4	4.5	1.9
male	2016-02-15	62	left	melanoma	choroid	plaque/FNAB-TS	2016-02-16	choroidal biopsy	Yes	melanoma	spindle B	2016-03-25	No	mlpa, msa, 3x2	Good																		6/4.8	6/6	6/5	6/5	11.1	10.7	4.1
male	2016-02-15	88	left	melanoma	choroid	plaque radiotherapy	2016-04-29	choroidal biopsy	Yes	melanoma	spindle B	2016-05-20	No	mlpa, msa, 3x2	Good									2016-04-29	27 gauge bx					2018-11-01	carcinoma of the lung		6/7.5-1	6/7.5-1	6/6-1	6/9.5-1	11	10	2.6
female	2016-02-15	68	right	melanoma	choroid	enucleation	2016-02-16	eye	Yes	melanoma	mixed	2016-03-25	No	mlpa, msa, 3x2	Uncertain																		6/9.5-2	6/7.5-1	Artificial Eye	6/7.5-1	13.4	11.4	12.6
male	2016-02-29	46	left	melanoma	ciliary body	proton beam radiotherapy																											6/4.8	6/9.5	6/6	Hand Movements	7	6.1	3.4
male	2016-02-29	79	right	melanoma	choroid	proton beam radiotherapy	2016-04-29	choroidal biopsy	Yes	melanoma	spindle B	2016-05-20		mlpa, msa, inconclusive - insufficient material										2016-04-29	27 gauge bx				2016-08-03	2017-06-03	definite metastatic melanoma		6/12-2	6/7.5+1	6/9.5-1	6/6+2	10.3	10.2	2.9
female	2016-02-29	75	right	melanoma	choroid	enucleation	2016-03-01	eye	Yes	melanoma	mixed	2017-06-30	No	mlpa, msa, 3x2	Uncertain																		6/7.5	6/6-2	Artificial Eye	6/6-2	17.2	16	9.3
female	2016-02-29	54	right	melanoma	choroid	proton beam radiotherapy	2016-05-03	choroidal biopsy	Yes	melanoma	epithelioid	2016-05-20	Yes	mlpa, msa, 3x1	Bad																		6/9.5-1	6/9.5-1	1/60	6/6	10.3	8.2	3.6
male	2016-02-29	59	left	melanoma	choroid	enucleation	2016-03-01	eye	Yes	melanoma	spindle B	2016-03-25	Yes	mlpa, 1pxloss, 3xploss, 6pxgain, 8x2	Uncertain																		6/7.5+2	6/4.8-2	Artificial Eye	6/6+2	10.4	9.5	8.5
male	2016-02-29	90	right	melanoma	choroid	observation	2016-07-26	eye	Yes	melanoma	spindle B	2016-09-19	No	mlpa, 1px2, 3x2, 6pxpoly, 8x2	Good																		6/24	6/12	Artificial Eye	6/12	13.7	13.7	3.5
male	2016-03-12	74	left	melanoma	choroid	enucleation								patient does not wish to know path/cyto results																			6/9.5-1	6/24	6/9.5-1	Artificial Eye	11.4	9.1	6.6
female	2016-03-12	82	left	melanoma	conjunctiva	referred to ophthalmologist																											6/12+1	6/9.5-2	6/9	6/9
female	2016-03-12	87	left	melanoma	ciliary body	enuc at home hospital	2016-03-30	eye	Yes	melanoma	spindle B	2016-05-13	Yes	mlpa, 1pxloss, 3x1, 6x2, 8qxpoly	Bad																		6/19	6/48+2	6/19	6/48+2	13.4	10.1	10.7
male	2016-03-12	60	left	melanoma	choroid	plaque radiotherapy	2016-05-06	choroidal biopsy	Yes	melanoma	spindle B	2016-05-20		mlpa, msa, insufficient material										2016-05-06	25 gauge bx								6/12+1	6/15+2	6/6-1	6/6-1	11.5	10.1	2.8
male	2016-03-12	72	right	melanoma	ciliary body	proton beam radiotherapy	2018-02-09	eye	Yes	melanoma	spindle B	2018-03-07	No	mlpa, 1px2, 3x2, 6pxpoly, 8x2	Good					2018-02-09													6/7.5-1	6/9.5	Artificial Eye	6/7.5	5.3	4	3
male	2016-03-14	57	right	melanoma	choroid	plaque radiotherapy	2019-01-29	choroidal biopsy	Yes	melanoma	spindle B	2019-02-06	No	mlpa, msa, 3x2	Good									2019-01-29	25 gauge bx								6/6-2	6/4.8	6/4.8-1	6/3.8+2	8.5	8.2	2.2
female	2016-03-14	64	right	melanoma	choroid	proton beam radiotherapy	2016-04-22	choroidal biopsy	Yes	melanoma	epithelioid	2016-06-06	Yes	mlpa, 1px2, 3x1, 6x2, 8qxpoly	Bad									2016-04-22	25 gauge bx								6/9.5+1	6/6-2	6/9.5	6/7.5	16.9	16.7	7.2
male	2016-03-14	79	left	melanoma	ciliary body	enuc at home hospital	2016-03-23	eye	Yes	melanoma	mixed	2016-06-27	Yes	mlpa, 1px2, 3x1, 6x2, 8qxpoly	Bad															2017-04-19	unknown		6/6-1	Counting Fingers	6/6-1	Artificial Eye	14	7.7	8.6
female	2016-03-14	68	left	melanoma	choroid	enucleation	2016-03-15	eye	Yes	melanoma	mixed	2016-03-25	Yes	mlpa, 1px2, 3xloss, 6x2, 8qxpoly	Bad														2016-07-01				6/6-1	6/12+1	6/6-1	Artificial Eye	13.5	13.4	7.3
male	2016-03-14	47	left	melanoma	choroid	enuc at home hospital	2016-04-18	eye	Yes	melanoma	mixed	2016-05-13		mlpa, 1px2, 3xunclassifiable, 6pxgain, 8x2	Uncertain																		6/4.8-2	6/19-1	6/4.8-2	6/19-1	9.3	6.4	5.6
male	2016-03-14	84	left	melanoma	choroid	plaque radiotherapy																											6/6-1	6/12+2	6/15-1	6/19+2	9.6	9.3	3.3
female	2016-03-14	69	left	melanoma	choroid	enucleation	2016-03-29	eye	Yes	melanoma	mixed	2016-04-18	Yes	mlpa, 1px2, 3x1, 6x2, 8x2	Bad														2019-08-01	2021-03-05	unknown		6/7.5+1	6/9.5-1	6/6	Artificial Eye	17.9	16.5	10.2
female	2016-03-07	48	left	melanoma	iris	proton beam radiotherapy																											6/6-2	6/6-1	6/6	6/5	4.6	3.4	0.9
male	2016-03-14	64	left	melanoma	choroid	plaque radiotherapy	2016-04-29	choroidal biopsy	Yes	melanoma	spindle B	2016-05-20	No	mlpa, msa, 3x2	Good									2016-04-29	25 gauge bx								6/7.5+2	6/6	6/6+1	6/6	9.4	6.6	2.9
male	2016-03-21	62	right	melanoma	choroid	enuc at home hospital	2016-04-13	eye	Yes	melanoma	mixed	2016-04-28		mlpa, 1px2, 3xunclassifiable, 6pxgain, 8x2	Uncertain																		6/19-1	6/7.5-2	6/19-1	6/7.5-2	13.1	12.7	3.1
female	2016-03-07	71	left	melanoma	choroid	enucleation	2016-03-08	eye	Yes	melanoma	spindle B	2016-04-18	No	mlpa, msa, 3x2	Good																		6/9.5-2	6/9.5+2	6/9.5-2	Artificial Eye	18.4	14.4	9
female	2016-03-07	37	right	melanoma	ciliary body	plaque radiotherapy																								2017-11-21	unknown		6/6	6/6-1	6/6	6/6-1	12.7	11.3	4.2
male	2016-03-21	82	left	melanoma	choroid	plaque radiotherapy																											6/9.5-1	6/12+2	6/12	6/12	13.9	13.5	5.3
male	2016-03-07	80	right	melanoma	ciliary body	enucleation	2016-03-08	eye	Yes	melanoma	mixed	2016-04-18	Yes	mlpa, 1pxploxx, 3x1, 6x2, 8qxpoly	Bad																		Hand Movements	6/7.5+2	Artificial Eye	6/7.5+2	14	8.7	5.4
female	2016-03-14	64	right	melanoma	choroid	proton beam radiotherapy																							2023-01-02				6/19+2	6/7.5+2	6/6	6/7.5	14.4	9.5	2.4
male	2016-03-14	60	right	melanoma	iris	proton beam radiotherapy																											6/7.5-1	6/7.5-2	6/12-2	6/9.5-2	3.5	3.3	1.2
male	2016-03-14	54	right	melanoma	choroid	plaque radiotherapy																											6/12+1	6/3.8-2	6/9.5	6/6+2	8.3	7.1	2.5
male	2016-03-14	81	right	melanoma	choroid	enuc at home hospital																											Hand Movements	6/6	Hand Movements	6/6	18.9	15.5	7.4
female	2016-03-21	51	right	melanoma	choroid	proton beam radiotherapy	2016-04-08	choroidal biopsy	Yes	melanoma	spindle B	2016-04-28	No	mlpa, 1px2, 3x2, 6x2, 8qxpoly	Good									2016-04-08	25 gauge bx								6/6-1	6/6-2	6/6	6/5	10.4	10.2	7.3
female	2016-04-02	62	right	melanoma	choroid	plaque radiotherapy	2016-04-05	choroidal biopsy	Yes	melanoma	spindle B																		2018-11-01	2019-03-23	unknown		6/12+2	6/6-2	6/15-2	6/6-1	14.7	13.9	3.7
male	2016-04-02	74	left	melanoma	iris	proton beam radiotherapy	2016-04-12	iris biopsy	Yes	melanoma	spindle B	2016-04-28	No	mlpa, msa, 3x2	Good															2016-09-08	unknown		6/6-1	6/9.5	6/6-1	6/9.5	5.4	3	1.2
female	2016-04-02	50	left	melanoma	choroid	plaque radiotherapy	2016-04-05	choroidal biopsy	Yes	melanoma	spindle B	2016-07-13	No	mlpa, msa, 3x2	Good														2022-10-01				6/6+2	6/6+2	6/5	6/18	6.9	6.9	2.3		2022-04-04	Yes
male	2016-04-02	63	left	melanoma	choroid	proton beam radiotherapy	2016-05-24	choroidal biopsy	Yes	melanoma	epithelioid	2016-06-06	Yes	mlpa, 1px2, 3x1, 6x2, 8x2	Bad									2016-05-24	27 gauge bx								6/6	6/15-1	6/5	6/48	6	5.2	1.7
female	2017-10-09	49	left	melanoma	choroid	proton beam radiotherapy																											6/6	6/6-1	6/6	6/60	3.2	3.2	1.2
male	2016-04-04	75	left	melanoma	conjunctiva	plaque radiotherapy																								2021-07-23	unknown		6/7.5+2	6/6+2	6/6	6/6
female	2016-04-04	54	left	melanoma	iris	proton beam radiotherapy	2016-05-24	iris biopsy	Yes	melanoma	spindle B	2016-06-06	No	mlpa, 1px2, 3x2, 6px2, 8x2	Good									2016-05-24	iris bx								6/7.5	6/6	6/4.8-1	6/4.8-2	5.6	4.6	1.5
male	2016-04-04	70	left	melanoma	choroid	plaque radiotherapy																											6/6	6/7.5	6/5	6/18	14.9	12.1	5.9
male	2016-04-04	55	right	melanoma	choroid	enuc at home hospital	2016-04-19	eye	Yes	melanoma	spindle B	2016-05-16	No	mlpa, 1px2, 3xunclassifiable, 6pxgain, 8qxpoly	Uncertain																		Perception of Light	6/7.5	Perception of Light	6/7.5	11	10.4	9.6
male	2016-04-04	69	right	melanoma	choroid	endoresection and plaque	2016-04-26	endoresection specimen	Yes	melanoma	epithelioid	2016-05-13	No	mlpa, 1px2, 3x2, 6pxpoly, 8x2	Good											2017-08-01							6/38	6/6-2	6/7.5	6/6	12.3	10.4	7
male	2016-05-05	69	right	melanoma	choroid	proton beam radiotherapy	2016-05-24	choroidal biopsy	Yes	melanoma	epithelioid	2016-06-06	Yes	mlpa, 1pxloss, 3x1, 6x2, 8qxpoly	Bad					2017-09-09			2016-05-24	2016-05-24	25 gauge bx								Counting Fingers	6/6-2	Artificial Eye	6/6-2	14.2	12.9	4.3		2017-08-01	Yes
female	2016-04-11	61	left	melanoma	choroid	plaque radiotherapy																											6/4.8-2	6/7.5-1	6/6	6/6	10.4	9.5	3.2
male	2016-04-11	34	left	melanoma	choroid	plaque radiotherapy	2016-05-27	choroidal biopsy	Yes	melanoma	mixed	2016-06-27	Yes	mlpa, 1px2, 3x1, 6x2, 8qxpoly	Bad									2016-05-27	25g bx								6/4.8-1	6/9.5-2	6/3.8-2	6/12-1	11.9	11.7	5
female	2016-04-11	20	right	melanoma	choroid	plaque radiotherapy																											6/4.8-1	6/4.8+1	6/6-1	6/4.8+2	9.5	9.1	3.1
female	2016-04-11	47	left	melanoma	choroid	enuc at home hospital								pt does not want to know results																			6/4.8-2	6/60	6/4.8-2	6/60	18	15.7	8.2
female	2016-04-11	82	left	melanoma	choroid	enucleation	2016-04-12	eye	Yes	melanoma	epithelioid	2016-04-28	Yes	mlpa, 1pxloss, 3x1, 6x2, 8qxpoly	Bad															2019-08-30	unknown		6/6	6/9.5-2	6/6	Artificial Eye	18.1	16.4	3.6
female	2016-04-11	59	left	melanoma	choroid	proton beam radiotherapy	2016-05-24	choroidal biopsy	Yes	melanoma	mixed	2016-06-06	Yes	mlpa, 1px2, 3x1, 6x2, 8qxpoly	Bad									2016-05-24	ts bx				2020-11-01				6/4.8	6/9.5	6/6	6/18	11	10	6.1
male	2016-04-11	45	left	melanoma	choroid	enucleation	2016-04-12	eye	Yes	melanoma	epithelioid	2016-04-19	Yes	mlpa, 1pxloss, 3xloss, 6x2, 8qxpoly	Bad															2018-01-29	unknown		6/4.8	Counting Fingers	6/4.8	Artificial Eye	21.8	19.5	16
female	2016-04-16	52	left	melanoma	choroid	enucleation	2016-04-19	eye	Yes	melanoma	mixed	2016-05-13	Yes	mlpa, 1pxloss, 3xloss, 6xloss, 8qx2	Bad														2020-02-26				6/24-1	No Light Perception	6/24-1	Artificial Eye	13.3	12.6	11.3
female	2016-04-15	36	right	melanoma	choroid	proton beam radiotherapy	2016-05-24	choroidal biopsy	Yes	melanoma	mixed	2016-07-06	Yes	mlpa, msa, 3xploss	Uncertain								2016-05-24	2016-05-24	27 gauge bx								Counting Fingers	6/4.8-1	Hand Movements	6/5	16.2	10.3	6.2
female	2016-04-16	42	right	melanoma	choroid	proton beam radiotherapy																											6/15+2	6/6	Hand Movements	6/7.5	7.5	7.1	2
female	2016-04-18	52	right	melanoma	choroid	plaque radiotherapy																											6/6	6/9.5	6/6+2	6/4.8-1	4.9	4.4	2.8
male	2016-04-18	68	right	melanoma	choroid	proton beam radiotherapy																											6/6-2	6/6-1	Counting Fingers	6/5	10.4	7.8	1.9
male	2016-05-09	78	right	melanoma	iris	proton beam radiotherapy																											Counting Fingers	6/9.5+1	Counting Fingers	6/9.5+1	5.9	5.7	0.7
male	2016-04-25	69	right	melanoma	iris	proton beam radiotherapy																											6/4.8-1	6/6+2	6/15	6/6	7	4	99
male	2016-04-25	67	left	melanoma	choroid	plaque radiotherapy																											6/4.8-2	6/6-1	6/6	6/6-1	10.1	8.4	2.4
female	2016-04-25	75	left	melanoma	choroid	plaque radiotherapy																											6/6-2	6/7.5	6/12	6/24	11.1	10.7	5.3
male	2016-04-25	77	left	melanoma	choroid	endoresection and plaque	2016-05-03	endoresection specimen	Yes	melanoma	spindle B	2016-05-20	No	mlpa, msa, 3x2	Good															2021-06-10	unknown		6/9.5-1	6/19-2	6/15	6/60+1	7.1	6.7	7.2
female	2016-05-07	52	right	melanoma	choroid	plaque radiotherapy																											6/6-2	6/4.8-1	6/4.8	6/4.8	10.2	9.4	2.5
male	2016-05-07	50	left	melanoma	choroid	proton beam radiotherapy	2016-07-12	choroidal biopsy	Yes	melanoma	spindle B	2016-09-05	No	mlpa, msa, 3x2	Good									2016-07-12	25 gauge bx								6/6-1	6/6-2	6/6	Hand Movements	9.9	7.6	1.8
male	2016-05-07	56	left	melanoma	choroid	plaque radiotherapy																											6/4.8-2	6/6-2	6/6-1	6/6	14.2	12	4.3
male	2016-05-07	93	right	melanoma	choroid	observation																											6/12	6/12	6/9.5	6/9.5	10.1	8.7	2.2
male	2016-05-09	70	right	melanoma	choroid	enuc at home hospital																											Counting Fingers	6/6-2	Counting Fingers	6/6-2	18.1	15.4	4.8
female	2016-05-09	68	right	melanoma	ciliary body	plaque radiotherapy																											6/7.5+2	6/7.5+2	6/7.5+2	6/7.5	3	2.2	1.7
male	2016-05-09	65	left	melanoma	choroid	proton beam radiotherapy																											6/12	6/30	6/9.5-1	Counting Fingers	9.5	7.8	2.8
male	2016-05-09	80	left	melanoma	choroid	plaque radiotherapy																											6/7.5	6/7.5-2	6/9	6/9	10.8	8.3	2.5
male	2016-06-06	72	right	melanoma	choroid	enucleation	2016-06-10	eye	Yes	melanoma	mixed	2016-07-06	Yes	mlpa, 3x1	Bad															2017-01-23		asbestosis	Counting Fingers	6/6+2	Artificial Eye	6/6+2	20	18.3	13.3
male	2016-05-09	76	left	melanoma	choroid	endoresection and plaque	2016-05-17	endoresection specimen	Yes	melanoma	spindle B	2016-06-10	No	mlpa, msa, 3x2	Good											2016-09-15		02/09/2016 24/01/2017					6/7.5	6/24-2	6/6	6/48	13	11.9	8.6
male	2016-05-16	66	left	melanoma	choroid	enucleation	2016-05-24	eye	Yes	melanoma	mixed	2016-06-10	Yes	mlpa, msa, 3x1	Bad														2019-11-21				6/4.8-1	6/48	6/4.8-1	Artificial Eye	15.4	13.8	5.4
female	2016-05-16	63	right	melanoma	choroid	proton beam radiotherapy																											6/12+2	6/7.5	6/12+2	6/7.5	9.1	8.9	2.3
male	2016-05-16	71	left	melanoma	choroid	enucleation	2016-05-17	eye	Yes	melanoma	epithelioid	2016-06-06	Yes	mlpa, 1pxgain, 3x1, 6pxpoly, 8x2	Bad															2018-07-17	other	sepsis	6/7.5	6/7.5+2	6/7.5	Artificial Eye	15.2	14.6	9.2
female	2016-05-16	62	left	melanoma	choroid	proton beam radiotherapy	2016-06-28	choroidal biopsy	Yes	melanoma	spindle B	2016-09-19	No	mlpa, 1px2, 3x2, 6pxpoly, 8qxpoly	Good																		6/19-1	6/19	6/30	6/48	10.5	10.4	3.3
male	2016-05-16	59	left	melanoma	choroid	proton beam radiotherapy	2016-06-24	choroidal biopsy	Yes	melanoma	spindle B	2016-07-13	Yes	mlpa, msa, 3x1	Bad								2016-06-24	2016-06-24	tr bx				2018-08-15				6/7.5+1	6/15-2	6/9	6/24	9.6	8	2.5
female	2016-05-16	76	right	melanoma	choroid	enuc at home hospital	2016-06-08	eye	Yes	melanoma	mixed	2016-06-30	Yes	mlpa, 1pxloss, 3x1, 6x2, 8qxpoly	Bad															2017-10-20	unknown		6/48-2	6/12+2	6/48-2	6/12+2	22.9	18.2	5.2
female	2016-06-06	54	right	melanoma	choroid	proton beam radiotherapy																											Counting Fingers	6/4.8-1	Counting Fingers	6/4.8-1	11.2	11.1	2.8
female	2016-05-23	42	left	melanoma	choroid	enucleation	2016-05-31	eye	Yes	melanoma	mixed			pt does not wish to know cyto results																			6/7.5+2	6/6-2	6/5	Artificial Eye	19.7	15.4	10.3
male	2016-05-23	33	left	melanoma	ciliary body	plaque radiotherapy	2016-06-21	choroidal biopsy	Yes	melanoma	spindle B	2016-07-13	No	mlpa, msa, 3x2	Good									2016-06-21	ts bx								6/4.8+2	6/4.8+1	6/5	6/6	4.4	4.1	2.6
female	2016-05-23	60	left	melanoma	iris	observation																											6/4.8-2	6/6	6/6-2	6/6+1	1.6	1.5	0.5
female	2016-05-23	10	left	melanoma	choroid	proton beam radiotherapy																											6/4.8-2	6/4.8-1	6/5	6/5	6.4	6.3	2.1
male	2016-05-23	77	right	melanoma	choroid	proton beam radiotherapy																											6/6	6/6-1	6/48	6/6	6.4	6.1	1.5
female	2016-06-06	56	right	melanoma	choroid	proton beam radiotherapy	2016-08-23	endoresection specimen	Yes	melanoma	mixed	2016-09-05	Yes	mlpa, 1pxloss, 3x1, 6x2, 8qxgain	Bad									2016-08-23	endoresection			2017-01-17					Hand Movements	6/7.5+1	Perception of Light	6/6	16.9	15.1	7.3
female	2016-06-06	73	left	melanoma	choroid	enucleation	2016-06-17	eye	Yes	melanoma	epithelioid	2016-06-27	Yes	MLPA, 1PXLOSS, 3X1, 6XGAIN, 8QXPOLY	Bad															2017-10-10	unknown		6/7.5+2	6/7.5-1	6/6+2	Artificial Eye	14.6	14.3	8.3
male	2016-06-06	81	right	melanoma	choroid	plaque radiotherapy																											6/6	6/6	6/7.5	6/7.5-1	6.6	6.3	2.5
male	2016-06-13	68	left	melanoma	choroid	endoresection and plaque	2016-06-14	endoresection specimen	Yes	melanoma	mixed	2016-06-27	No	mlpa, 1px2, 3x2, 6xpoly, 8xpoly	Good													2016-10-06		2018-12-25	unknown		6/4.8	6/24	6/3-1	6/9.5-1	13.4	13	6.6
female	2016-06-13	70	right	melanoma	ciliary body	plaque/FNAB-TS	2016-06-14	choroidal biopsy	Yes	melanoma	spindle B	2016-07-06	Yes	mlpa, msa, 3xploss	Uncertain															2019-01-18	unknown		6/6-1	6/6-2	6/6-1	6/6	9	8.3	3
male	2016-06-13	75	right	melanoma	ciliary body	enucleation	2016-06-14	eye	Yes	melanoma	epithelioid	2016-06-27	Yes	mlpa, 1pxloss, 3x1, 6x2, 8qxpoly	Bad															2018-08-21	definite metastatic melanoma		Counting Fingers	6/7.5-1	Counting Fingers	6/7.5-1	11.2	7.7	5.3
male	2016-06-20	79	left	melanoma	choroid	plaque radiotherapy																											6/12-1	6/9.5-1	6/30	6/30	9.6	9.2	3
female	2016-07-11	80	left	melanoma	iris	observation at home hospital																											6/7.5	6/7.5+2	6/6	6/6	4.7	2.1	1
female	2016-06-20	68	right	melanoma	iris	plaque radiotherapy																											6/15	6/9.5-1	6/9.5	6/6-2	3		1.4
male	2016-06-20	60	right	melanoma	choroid	proton beam radiotherapy																											6/6	6/4.8+1	6/5	6/5	9.5	6.8	1.2
female	2016-06-20	77	left	melanoma	conjunctiva	conjunctival biopsy	2016-06-21	conjunctival biopsy	Yes	melanoma																							6/9.5+2	6/9.5	6/5	6/5
male	2016-06-20	74	right	melanoma	choroid	plaque/FNAB-TS	2016-06-21	choroidal biopsy	Yes	melanoma	spindle B	2016-09-05	No	mlpa, msa, 3x2	Good															2019-01-29	unknown		6/9.5+2	6/9.5-1	6/7.5	6/7.5	11.5	11	4.1
male	2016-06-20	69	right	melanoma	choroid	plaque radiotherapy																											6/9.5-1	6/4.8+2	6/6	6/3.8	5.6	5.5	1.7
female	2016-06-20	83	left	melanoma	choroid	proton beam radiotherapy	2016-06-21	choroidal biopsy	Yes	melanoma	spindle B	2016-07-15	No	mlpa, msa, 3x2	Good																		6/60-2	6/15+2	6/36	Hand Movements	8.2	6.6	1.3
female	2016-07-11	81	left	melanoma	choroid	observation																		2023-03-24	PBR								6/6	6/6-2	6/5	6/60	13.6	11	2.9
male	2016-06-20	67	right	melanoma	choroid	plaque/FNAB-TS	2016-08-02	choroidal biopsy	Yes	melanoma	spindle B													2018-01-26	cyst excision								6/6-1	6/4.8	6/12	6/7.5	12.5	10.2	3.1
male	2016-06-27	62	left	melanoma	choroid	proton beam radiotherapy																											6/4.8	Hand Movements	6/4.8+1	Hand Movements	12	11.1	4.9
male	2016-06-27	50	left	melanoma	choroid	proton beam radiotherapy														2018-10-16									2019-10-01				6/4.8	6/6	6/7.5	Artificial Eye	16.8	15.5	5.6
female	2016-06-27	54	right	melanoma	choroid	proton beam radiotherapy	2016-08-12	choroidal biopsy	Yes	melanoma	spindle B	2016-09-19	No	mlpa, 1px2, 3x2, 6pxpoly, 8x2	Good									2016-08-12	27 gauge bx								6/15-1	6/48-2	6/15-1	6/48-2	7.4	5.8	2.3
male	2016-06-27	60	left	melanoma	choroid	endoresection and plaque	2016-06-28	endoresection specimen	Yes	melanoma	epithelioid	2016-07-13	No	mlpa, msa, 3x2	Good																		6/4.8	6/6	6/5	6/36	12	9.5	7.1
male	2016-06-27	86	left	melanoma	choroid	enuc at home hospital																											6/6	6/6	6/6	6/6	6.2	5.6	1.7
male	2016-06-27	83	left	melanoma	choroid	observation at home hospital																											6/7.5	6/15-2	6/6	6/7.5	8.5	7.8	2.4
male	2016-07-16	68	left	melanoma	choroid	enucleation	2016-07-26	eye	Yes	melanoma	mixed	2016-08-12	Yes	mlpa, 1pxloss, 3x1, 6qxgain, 8qxpoly	Bad														2017-11-01	2018-11-16			6/6-1	6/24	6/6	Artificial Eye	19.2	17.7	11
female	2016-07-04	68	left	melanoma	choroid	plaque radiotherapy																											6/6-1	6/6-1	6/9.5-1	6/12	10.8	7.1	2.2
female	2016-07-04	50	right	melanoma	choroid	proton beam radiotherapy	2016-08-12	choroidal biopsy	Yes	melanoma	spindle B	2016-09-05	No	mlpa, 1px2, 3x2, 6pxpoly, 8x2	Good									2016-08-12	27 gauge biopsy								6/9.5	6/7.5	6/9.5	6/7.5	10.3	10.1	3.4
male	2016-07-04	54	right	melanoma	choroid	plaque radiotherapy	2016-08-09	choroidal biopsy	Yes	melanoma	spindle B	2016-09-05	No	mlpa, msa, 3x2	Good									2016-08-09	25 gauge bx								6/4.8-1	6/4.8	6/6	6/5	7.5	7.1	2.4
male	2016-07-04	88	left	melanoma	choroid	plaque radiotherapy																											6/12-1	6/12-2	6/12	6/60-3	9.5	8.7	3
male	2016-07-11	73	right	melanoma	choroid	proton beam radiotherapy	2020-10-06	eye	Yes	melanoma	spindle B									2020-10-06													6/60	6/6-2	Artificial Eye	6/7.5	6.8	6.6	1.8		2020-08-20	Yes
male	2016-07-11	77	right	melanoma	choroid	proton beam radiotherapy																											6/24+2	6/7.5-2	6/24+2	6/7.5-2	9	7.4	2.9
male	2016-07-11	65	left	melanoma	choroid	plaque radiotherapy	2016-09-02	choroidal biopsy	Yes	melanoma	spindle B	2016-09-19	No	mlpa, msa, 3x2	Good									2016-09-02	25 gauge bx								6/4.8-1	6/7.5-2	6/4.8-1	6/9.5	11.4	8.9	3.3
female	2016-07-11	61	left	melanoma	conjunctiva	treatment elsewhere																											6/7.5	6/12	6/7.5	6/12
male	2016-07-11	44	right	melanoma	choroid	proton beam radiotherapy																											6/6	6/4.8	Hand Movements	6/4	10.7	10.3	2.8
female	2016-07-11	55	right	melanoma	choroid	external radiotherapy	2016-08-05	eye	Yes	melanoma	mixed	2017-06-28	No	mlpa, 1px2, 3x2, 6pxpoly, 8x2	Good																		Hand Movements	6/6-1	Hand Movements	6/6-1	9.9	9.7	7.1
male	2016-07-11	36	left	melanoma	conjunctiva	plaque radiotherapy																											6/4.8	6/4.8	6/4.8-2	6/6
male	2016-07-11	62	right	melanoma	choroid	enucleation	2016-08-16	eye	Yes	melanoma	spindle B	2016-09-19	No	mlpa, 1px2, 3x2, 6pxpoly, 8x2	Good																		Hand Movements	6/7.5-2	Artificial Eye	6/7.5-2	14.6	11.1	12
male	2016-07-18	63	left	melanoma	choroid	enuc at home hospital	2016-08-26	eye	Yes	melanoma	epithelioid	2016-10-06	Yes	mlpa, 1pxloss, 3x1, 6x2, 8x2	Bad															2018-01-09	definite metastatic melanoma		6/4.8	6/30-1	6/4.8	6/30-1	15.6	15.5	6.3
male	2016-07-18	53	right	melanoma	choroid	proton beam radiotherapy																											6/4.8-1	6/4.8	Counting Fingers	6/6	6.8	5.7	1.8
male	2016-07-18	69	left	melanoma	choroid	proton beam radiotherapy																											6/6+2	6/7.5+2	6/30	6/7.5	4.6	4.4	1.6
male	2016-07-18	59	right	melanoma	choroid	proton beam radiotherapy																											6/7.5+2	6/30+2	6/48+1	Hand Movements	14.6	11.7	2.2
female	2016-07-18	64	right	melanoma	choroid	enuc at home hospital	2016-08-08	eye	Yes	melanoma	mixed			pt does not want to know result																			6/6+2	6/6	6/6+2	Artificial Eye	17.6	15.8	5.9
female	2016-07-18	54	right	melanoma	choroid	endoresection and plaque	2016-08-02	endoresection specimen	Yes	melanoma	epithelioid	2016-09-05	Yes	mlpa, 1px2, 3x1, 6pxgain, 8qxpoly	Bad									2017-01-20	roo				2020-08-01				6/6	6/4.8	6/18	6/5	12.4	12.4	9
female	2016-07-16	74	right	melanoma	choroid	plaque radiotherapy																											6/12-1	6/7.5-2	6/30-1	6/7.5	7.7	7.3	1.9
female	2016-07-16	91	right	melanoma	choroid	observation																								2017-08-04	other	'old age'	6/12-1	6/15-2	6/12	6/15+2	7.1	6.4	2
male	2016-08-01	69	left	melanoma	choroid	observation at home hospital																								2017-04-28	other	renal failure	6/6-2	6/4.8-1	6/6-2	6/4.8-1	17.2	16.7	8.2
male	2016-08-01	66	right	melanoma	choroid	proton beam radiotherapy																											6/7.5+1	6/6	6/18	6/6	7.4	7	2.4
male	2016-08-13	68	left	melanoma	choroid	plaque/FNAB-TS	2016-08-23	choroidal biopsy	Yes	melanoma	spindle B	2016-10-14	Yes	mlpa, msa, 3x1	Bad																		6/7.5+1	6/7.5-2	6/9.5	6/9.5	13.3	13	3.7
male	2016-08-13	44	left	melanoma	ciliary body	proton beam radiotherapy																											6/4.8-1	6/4.8	6/6	6/6	5.9	3.8	3.1
male	2016-08-13	87	right	melanoma	iris	observation																											6/15+1	6/6-1	6/12-1	6/6-1	2.9	2.6	1.1
female	2016-08-08	65	right	melanoma	choroid	proton beam radiotherapy	2018-08-28	conjunctival biopsy	Yes	melanophages		2016-10-14	No	mlpa, msa, 3x2	Uncertain					2022-06-10				2016-10-07	25 gauge bx			28/08/2018 03/12/2019 14/01/2020 17/11/2020 17/09/2021 18/01/2022					6/6-2	6/7.5+1	Artificial Eye	6/7.5	10.6	10.2	5.9
male	2016-08-15	67	left	melanoma	choroid	plaque radiotherapy elsewhere																								2019-11-01			6/4.8+1	6/60+1	6/3.8-2	6/48-2	9.8	7.8	2.4
male	2016-08-15	50	left	melanoma	iris	proton beam radiotherapy																											6/6+2	6/4.8-1	6/4.8	6/4.8-1	5.2	4.4	1
female	2016-08-13	67	right	melanoma	choroid	plaque radiotherapy	2016-09-06	choroidal biopsy	Yes	melanoma	spindle B	2016-10-14		mlpa, msa, insufficient material	Uncertain													2019-10-29					6/12-2	6/7.5+2	Perception of Light	6/7.5	9.4	6.8	2.8
male	2016-08-15	23	left	melanoma	choroid	proton beam radiotherapy	2016-09-27	choroidal biopsy	Yes	melanoma	mixed	2016-10-24	No	mlpa, 1px2, 3x2, 6x2, 8x2	Good		2020-10-30							2016-09-27	25 gauge bx								6/3.8-1	6/24+2	6/6	Hand Movements	13.7	12	4.6
male	2016-08-15	49	right	melanoma	choroid	plaque radiotherapy	2016-09-27	choroidal biopsy	Yes	melanoma	spindle B	2016-10-14	No	mlpa, msa, 3x2	Uncertain									2016-09-27	25 gauge bx								6/4.8	6/4.8	6/3.8-2	6/3.8	7.1	4.3	1.8
female	2016-08-15	71	right	melanoma	choroid	plaque radiotherapy	2016-09-27	choroidal biopsy	Yes	melanoma	spindle B	2016-10-14	No	mlpa, msa, 3x2	Good									2016-09-27	25 gauge bx								6/6	6/6	6/12-1	6/6-2	11.4	10.9	2.4
female	2016-08-15	47	right	melanoma	iris	proton beam radiotherapy																											6/60	6/4.8-2	6/15-1	6/4.8	3.9	3.1	1.5
male	2016-08-15	71	right	melanoma	choroid	proton beam radiotherapy											2017-10-28									2021-07-06		2021-07-06		2023-08-19			6/7.5-2	6/19	6/7.5	No Light Perception	12.5	9.1	5.9			No	No
male	2016-08-15	74	right	melanoma	choroid	proton beam radiotherapy																											6/30	6/6-2	6/30	6/6-2	6.6	5.8	2
male	2016-08-15	72	left	melanoma	iris	proton beam radiotherapy																											6/6	6/38	6/6	6/5	5	3.8	1.1
female	2016-08-15	45	left	melanoma	choroid	plaque/FNAB-TS	2016-08-16	choroidal biopsy	Yes	melanoma	spindle B	2016-09-05	No	mlpa, msa, 3x2	Good																		6/4.8-1	6/4.8-1	6/6	6/4.8-1	17.3	12	3.4
female	2016-09-05	52	right	melanoma	choroid	plaque radiotherapy																											6/19	6/7.5-1	6/15	6/12	12.5	12	4.3
female	2016-08-22	83	left	melanoma	choroid	plaque radiotherapy																											6/12	6/15	6/4.8-2	Counting Fingers	11.7	10.7	4
female	2016-08-22	84	right	melanoma	choroid	enuc at home hospital																											6/48-2	6/19	6/48-2	6/19	17.5	16.9	11.1
female	2016-08-22	74	left	melanoma	choroid	enucleation	2016-09-06	eye	Yes	melanoma	mixed	2016-11-24	Yes	mlpa, 1pxloss, 3x1, 6x2, 8qxpoly	Bad															2018-04-24	definite metastatic melanoma		6/7.5	Hand Movements	6/7.5	Artificial Eye	19.8	14.9	14
male	2016-08-22	57	left	melanoma	ciliary body	proton beam radiotherapy																											6/24-2	6/7.5-2	6/30	6/7.5	4	3	1.9
male	2016-08-22	53	left	melanoma	choroid	plaque/FNAB-TS	2016-09-06	choroidal biopsy	Yes	melanoma	spindle B	2016-10-06	Yes	mlpa, msa, 3xploss	Uncertain													2018-10-03					6/6	6/6	6/6	6/6	10.5	9	2.8
female	2016-08-23	72	left	melanoma	choroid	proton beam radiotherapy																								2021-02-17	unknown		6/7.5-2	6/6	6/4.8-1	6/7.5	7.8	7.8	2.9
male	2016-08-22	36	right	melanoma	choroid	proton beam radiotherapy	2016-10-25	choroidal biopsy	Yes	melanoma	spindle B	2016-11-07	No	mlpa, msa, 3x2	Good									2016-10-25	25 gauge bx								6/3.8+1	6/4.8-1	6/5	6/5	8.9	8.5	2.7
female	2016-08-25	69	right	melanoma	choroid	proton beam radiotherapy																	2016-09-23										6/60-4	6/6	6/60-4	6/6	12.9	11.2	5.9
male	2016-09-05	63	right	melanoma	choroid	proton beam radiotherapy	2016-11-04	choroidal biopsy	Yes	melanoma	spindle B	2016-11-24	No	mlpa, 1px2, 3x2, 6pxgain, 8qxpoly	Good									2016-11-04	25 gauge bx								Counting Fingers	6/6-2	Counting Fingers	6/6-2	10.7	10.2	3.7
female	2016-09-05	76	left	melanoma	choroid	proton beam radiotherapy																											6/7.5-1	6/6-2	6/6-1	6/7.5	11.3	10.6	4.5
male	2016-09-05	72	left	melanoma	choroid	plaque radiotherapy																											6/7.5+1	6/6-1	6/6	6/15	12.5	8.3	3
male	2016-09-05	68	left	melanoma	choroid	enucleation	2016-09-13	eye	Yes	melanoma	mixed	2016-10-06	Yes	mlpa, 1px2, 3x1, 6x2, 8x2	Bad																		6/6-1	6/19-1	6/6-1	Artificial Eye	11	11	11.3
female	2016-09-12	56	left	melanoma	choroid	proton beam radiotherapy											2018-04-09																6/6-1	6/6-1	6/6	No Light Perception	14.6	11.2	7.4
male	2016-09-12	66	right	melanoma	ciliary body	plaque/FNAB-TS	2016-09-16	choroidal biopsy	Yes	melanoma	spindle B	2016-10-06	No	mlpa, msa, 3x2	Good																		6/12+2	6/4.8+2	6/9.5+2	6/6	10.3	8	3.2
female	2016-09-12	61	left	melanoma	conjunctiva	Mitomycin C																											6/6-2	6/48	6/6	6/30
male	2016-09-12	74	right	melanoma	choroid	enucleation	2016-09-27	eye	Yes	melanoma	mixed	2016-10-24	No	mlpa, 1px2, 3x2, 6x2, 8x2	Good																		6/9.5	6/6-1	Artificial Eye	6/6-1	8.9	8.2	2.5
male	2016-09-15	64	left	melanoma	choroid	enuc at home hospital																											6/4.8-1	6/9.5+1	6/4.8-1	6/9.5+1	17.1	16.8	8
female	2016-09-19	73	right	melanoma	conjunctiva	plaque radiotherapy	2016-09-30	conjunctival biopsy	Yes	melanoma	cmin9													2016-09-28	excision								6/6-2	6/7.5+1	Perception of Light	6/12
male	2016-09-19	63	right	melanoma	choroid	enucleation	2016-09-20	eye	Yes	melanoma	mixed	2016-10-10	Yes	mlpa, 1px2, 3x1, 6x2, 8qxpoly	Bad																		Counting Fingers	6/6-1	Artificial Eye	6/4.8	17.1	14.5	10
male	2016-09-19	57	right	melanoma	conjunctiva	excision	2016-09-30	conjunctival biopsy	Yes	melanoma									2016-11-04														6/6	6/6-1	6/6	6/6
male	2016-09-26	35	left	melanoma	choroid	plaque radiotherapy											2020-10-02																6/4.8	6/4.8-1	6/5	6/5	7	5.9	1.3
female	2016-09-26	74	left	melanoma	choroid	proton beam radiotherapy																											6/7.5-1	6/12-2	6/7.5	6/48	10	8.8	2.8
male	2016-10-03	80	left	melanoma	choroid	enucleation	2016-10-11	eye	Yes	melanoma	mixed	2016-11-07	Yes	mlpa, 1px2, 3x1, 6xgain, 8qxpoly	Bad															2021-08-16	unknown		6/7.5-1	6/7.5-1	6/7.5-1	6/7.5-1	17.9	14.4	7.9
female	2016-09-26	82	right	melanoma	ciliary body	enucleation	2016-10-25	eye	Yes	melanoma	epithelioid	2016-11-07	Yes	mlpa, 1pxloss, 3x1, 6xgain, 8qxpoly	Bad															2017-01-12	unknown		6/7.5	6/6-2	6/7.5	6/6-2	17.3	10.7	12.3
female	2016-09-26	58	right	melanoma	choroid	plaque/FNAB-TS	2016-09-27	choroidal biopsy	Yes	melanoma	epithelioid	2016-10-24	Yes	mlpa, 1px2, 3x1, 6x2, 8qxpoly	Bad																		6/15	6/3.8	6/19	6/6-1	11.1	10.7	4.7
female	2016-09-26	69	left	melanoma	choroid	proton beam radiotherapy	2016-11-04	choroidal biopsy	Yes	melanoma	spindle B	2016-11-24	Yes	mlpa, 1px2, 3x1, 6x2, 8qxpoly	Bad								2016-11-04	2016-11-04	25 gauge bx	2018-04-03			2017-08-01	2018-11-19	definite metastatic melanoma		6/7.5	6/6	6/6	6/12	17.1	15	6.2
female	2016-10-03	73	right	melanoma	choroid	plaque radiotherapy	2016-11-18	choroidal biopsy	Yes	melanoma	spindle B	2016-12-23	No	mlpa, msa, 3x'unclassifiable'	Good									2016-11-18	25g bx					2018-04-10	unknown		6/6-1	6/6-1	6/6-2	6/6-1	14.6	10	4.5
male	2016-10-03	53	right	melanoma	choroid	endoresection and plaque	2016-10-04	endoresection specimen	Yes	melanoma	spindle B	2016-10-24	No	mlpa, 1px2, 3x2, 6pxgain, 8qx2	Good													2017-02-03					6/12	6/4.8	6/12	6/6	11.7	11.4	12.8
male	2016-10-17	65	left	melanoma	choroid	endoresection and plaque	2016-11-01	endoresection specimen	Yes	melanoma	spindle B	2016-11-24	No	mlpa, 1px2, 3x2, 6pxploy, 8qxpoly	Good					2020-06-09				2017-03-07	roo			16/05/2017 07/11/2017 20/02/2018 12/06/2018 09/07/2019 05/11/2019 04/02/2020					6/6-1	6/48	6/6	Artificial Eye	11.8	10.2	10.3		2020-03-28	No	No	No
male	2016-11-07	89	left	melanoma	choroid	observation at home hospital	2019-03-07	eye	Yes	melanoma	spindle B	2019-04-17	Yes	mlpa, 1px;loss, 3x1, 6x2, 8qx2	Bad									2019-03-07	enuc @ home hosp								6/9.5+1	6/15	6/9.5+1	Artificial Eye	10	9.3	6.7
male	2016-10-03	29	right	melanoma	conjunctiva	excision	2016-10-05	conjunctival biopsy	Yes	melanoma	epithelioid								2016-11-22														6/4.8+2	6/3.8-1	6/5	6/6
male	2016-10-03	82	left	melanoma	iris	observation at home hospital																											6/4.8-2	6/12-2	6/6-2	6/12	99	99	99
female	2016-10-03	60	left	melanoma	conjunctiva	referred to ophthalmologist																								2020-02-13	unknown		6/7.5-1	6/7.5-2	6/5	Artificial Eye	12	7
male	2016-10-10	73	left	melanoma	iris	proton beam radiotherapy																											6/19	6/9.5-1	6/9	6/6	2.5	2.4	0.7
male	2016-10-10	77	right	melanoma	choroid	proton beam radiotherapy																											6/24	6/9.5	6/7.5	6/9.5	14.6	13.1	3.3
female	2016-10-10	49	left	melanoma	iris	proton beam radiotherapy																											6/6	6/6	6/4.8	6/6	3.1	2.8	0.6
male	2017-01-16	48	left	melanoma	ciliary body	enuc at home hospital																											6/30	No Light Perception	6/30	No Light Perception	99	99	99
male	2016-10-17	77	right	melanoma	choroid	proton beam radiotherapy																											6/12-2	6/24-2	Counting Fingers	6/60	9.6	7.5	1.8
female	2016-10-17	78	right	melanoma	choroid	plaque radiotherapy																								2019-05-07	unknown		6/6	6/12	6/6	6/6	11.1	10.5	4.3
female	2016-10-17	63	right	melanoma	ciliary body	proton beam radiotherapy																								2018-12-16	unknown		6/38-2	6/48	6/48-1	6/38-1	17.2	11.6	4.7	2017-08-17
female	2016-10-17	62	right	melanoma	choroid	plaque radiotherapy																											6/6	6/9.5	6/5	6/7.5	7	6.2	1.5
female	2016-10-17	43	right	melanoma	choroid	proton beam radiotherapy	2016-11-18	choroidal biopsy	Yes	melanoma	spindle B	2016-12-13	Yes	mlpa, 1pxloss, 3x1, 6xloss, 8qxpoly	Bad								2016-11-18	2016-11-18	25 gauge bx			2021-12-09	2020-09-28				6/6-1	6/4.8	6/18	6/4	19.6	18.2	9
female	2016-10-17	81	left	melanoma	choroid	observation at home hospital																											6/12-1	6/9.5-1	6/12-1	6/9.5-1	9.9	8.5	2.7
female	2016-10-22	66	right	melanoma	choroid	proton beam radiotherapy																								2018-01-04	other		6/12+1	6/7.5+1	6/12	6/6-1	12.4	12.2	4.1
female	2016-10-22	66	right	melanoma	choroid	proton beam radiotherapy																								2021-03-09	unknown		6/15-2	6/7.5-1	Perception of Light	6/9	12.5	12.5	3.3
female	2016-10-22	75	left	melanoma	choroid	proton beam radiotherapy																											6/6-1	6/7.5+2	6/12	No Light Perception	10.1	5.9	1
female	2016-10-24	75	right	melanoma	ciliary body	enucleation	2016-10-25	eye	Yes	melanoma	epithelioid	2016-11-24	Yes	mlpa, 1px2, 3x1, 6xgain, 8qxpoly	Bad															2018-08-25	definite metastatic melanoma		6/60	6/12	Artificial Eye	6/9.5-1	9.4	8.6	9
male	2016-10-31	71	left	melanoma	iris	proton beam radiotherapy																											6/4.8-1	6/6-2	6/6	No Light Perception	3.5	2.3	1
female	2016-10-31	51	left	melanoma	choroid	proton beam radiotherapy											2018-07-12							2018-10-11	photocoagulation			2018-10-25					6/6-1	6/12	6/6	Hand Movements	10.1	6.8	2
female	2016-10-31	34	right	melanoma	choroid	plaque/FNAB-TS	2016-11-01	choroidal biopsy	Yes	melanoma	spindle B	2016-11-25	Yes	mlpa, msa, 3xploss	Bad																		6/4.8	6/6	6/6	6/6	11.2	10	2.2
female	2016-10-31	68	right	melanoma	choroid	proton beam radiotherapy	2016-12-20	choroidal biopsy	Yes	melanoma	spindle B	2017-01-20	No	mlpa, msa, 3x2	Good									2017-01-20	25 gauge bx								6/6-2	6/4.8	Counting Fingers	6/6	10.4	10.3	1.5
female	2020-12-07	61	left	melanoma	choroid	plaque radiotherapy																											6/6	6/6	6/6	6/7.5	11	9.9	3.4
female	2016-10-31	59	left	melanoma	choroid	proton beam radiotherapy																											6/7.5-1	6/6-2	6/6	6/9.5+1	10.1	7.6	2.3
male	2016-10-31	70	right	melanoma	choroid	plaque radiotherapy	2016-12-20	choroidal biopsy	Yes	melanoma	spindle B	2017-01-20	No	mlpa, msa, 3x2	Good									2016-12-20	25 gauge bx								6/6	6/7.5	6/6-1	6/6-1	8.9	8.6	2.5
female	2016-10-31	47	left	melanoma	choroid	proton beam radiotherapy																											6/4.8-2	6/6+2	6/4.8+1	6/4.8	10	9.9	2.6
male	2016-11-07	71	left	melanoma	choroid	enuc at home hospital	2016-11-24	eye	Yes	melanoma	mixed	2016-12-20	No	mlpa, 1px2, 3x2, 6x2, 8x2	Good																		6/6	Counting Fingers	6/6	Counting Fingers	11.7	10.6	9.4
male	2016-11-07	60	left	melanoma	ciliary body	plaque radiotherapy																											6/4.8	6/19	6/5	6/7.5	13.3	12.4	10.9
male	2016-11-07	76	right	melanoma	choroid	proton beam radiotherapy																											6/15	6/6-2	Counting Fingers	6/6	10.5	9.4	2.9
male	2016-11-07	40	right	melanoma	choroid	proton beam radiotherapy																	2017-12-01										6/24-2	6/6-1	Counting Fingers	6/5	12.1	10.5	4.3
male	2016-11-07	69	right	melanoma	choroid	plaque radiotherapy																											6/6	6/6-1	6/6	6/6-1	9.3	6.6	3
female	2016-11-28	70	right	melanoma	ciliary body	plaque radiotherapy																											6/38+2	6/7.5+2	Counting Fingers	6/7.5+2	5.2	4.6	3
male	2016-11-14	58	left	melanoma	choroid	proton beam radiotherapy																											6/7.5	6/15	6/7.5	6/15	16.5	14.7	6.1
female	2016-11-05	60	both	melanoma	choroid	25-gauge biopsy	2016-11-22	choroidal biopsy	Yes	melanoma	spindle B	2017-01-20	No	mlpa, msa, 3xAI	Good																		6/6	6/6+2	6/6	6/6	13.1	8.4	2.6
female	2016-11-05	57	right	melanoma	choroid	plaque radiotherapy																											6/4.8-1	6/6	6/6-1	6/6-1	10.5	8.2	2.1
male	2016-11-05	52	left	melanoma	choroid	photodynamic therapy																		2018-03-13	insertion markers								6/6	6/15-1	6/3.8	No Light Perception	6.9	5.7	1.2		2018-02-22
female	2016-11-05	82	right	melanoma	choroid	enucleation	2016-11-15	eye	Yes	melanoma	spindle B	2016-12-23	No	mlpa, msa, 3x2	Good																		Hand Movements	6/12	Artificial Eye	6/12	16.9	15.2	8.9
female	2016-11-05	74	right	melanoma	choroid	enucleation	2016-11-11	eye	Yes	melanoma	mixed	2016-11-24	Yes	mlpa, 1pxloss, 3x1, 6x2, 8qxpoly	Bad																		6/24+2	6/6+2	Artificial Eye	6/6-2	15.7	13.9	9.9
female	2016-11-05	79	left	melanoma	choroid	plaque radiotherapy	2017-02-07	choroidal biopsy	Yes	melanoma	epithelioid	2017-03-08	No	mlpa, msa, 3xAI	Good									2017-02-07	25 gauge bx					2017-07-28	unknown		6/6	6/6	6/4.8-2	6/6-1	12.3	10.9	3.2
female	2016-11-24	35	left	melanoma	choroid	Declined treatment																											6/3.8	6/60-4	6/3.8	6/60-4	20.2	16.6	10
male	2016-11-14	52	right	melanoma	choroid	proton beam radiotherapy	2017-01-13	choroidal biopsy	Yes	melanoma	spindle B	2017-02-10	No	mlpa, msa, 3xAI	Good																		6/7.5+2	6/4.8	6/7.5+2	6/4.8	4.1	3.5	1.2
female	2016-11-14	34	right	melanoma	choroid	plaque radiotherapy																											6/4.8-1	6/6	6/6	6/5	10.2	9.7	2.2
female	2016-11-14	57	right	melanoma	choroid	plaque radiotherapy																											6/3.8+2	6/6	6/5	6/5	11.3	10.1	2.1
female	2016-11-14	57	left	melanoma	ciliary body	enuc at home hospital	2016-11-18	eye	Yes	melanoma	epithelioid	2017-03-08	Yes	mlpa, 1px2, 3x1, 6x2, 8qx2	Bad																		6/6	6/6-1	6/6	Artificial Eye	10	9.1	4.5
male	2016-11-14	72	left	melanoma	ciliary body	proton beam radiotherapy																							2018-09-10	2018-11-12	unknown		6/4.8-1	6/6-2	6/6	6/24-2	9.8	8.6	6
male	2016-11-14	77	left	melanoma	ciliary body	proton beam radiotherapy																											6/15	6/19-1	6/7.5	6/12	5.5	4.7	2.6
male	2016-11-14	72	right	melanoma	choroid	plaque radiotherapy																											6/6-2	6/6-1	6/6+2	6/4.8-1	5.9	5	1.2
female	2020-06-01	77	right	melanoma	conjunctiva	proton beam radiotherapy																											6/9.5	6/6	6/9.5	6/6
male	2016-11-28	74	left	melanoma	choroid	plaque radiotherapy elsewhere																											6/9.5+2	Hand Movements	6/9.5+2	Hand Movements	9.3	9.4	5
male	2020-08-24	62	right	melanoma	choroid	observation																											6/6	Counting Fingers	6/6	Hand Movements	7.3	6.1	0.6
female	2019-06-24	51	left	melanoma	iris	proton beam radiotherapy																											6/4.8	6/9.5-2	6/6	6/5	2	1.7	0.5
male	2016-11-21	77	left	melanoma	choroid	proton beam radiotherapy																											6/6	6/6	6/15	6/30	9.7	9.4	1.5
male	2016-11-21	43	left	melanoma	choroid	plaque radiotherapy																											6/3.8-2	6/4.8-1	6/4.8	6/4.8	13.6	12.9	4.3
male	2016-11-28	73	right	melanoma	choroid	plaque radiotherapy																											6/9.5+1	6/7.5+1	6/12-1	6/6-1	11.8	9.3	2.3
female	2016-11-28	58	left	melanoma	choroid	plaque radiotherapy																											6/3.8-2	6/9.5	6/6	6/9	4.1	3.7	1.3
female	2016-11-28	55	left	melanoma	iris	proton beam radiotherapy	2017-01-17	iris biopsy	Yes	melanoma	spindle B	2017-02-10	No	mlpa, msa, 3x2	Good									2017-01-17	iris biopsy								6/4.8	6/4.8	6/6	6/6	3.3	3.2	1.4
male	2017-02-06	79	left	melanoma	choroid	observation at home hospital																											6/6	6/19	6/6	6/19	10.3	8.6	2.2
male	2016-11-28	48	left	melanoma	choroid	plaque radiotherapy																											6/6	6/4.8-1	6/12	6/24	9.9	9.3	1.6
male	2016-11-28	60	right	melanoma	ciliary body	enuc at home hospital								pt does not wish to know cyto results																			6/48+2	6/6-1	6/48+2	6/6-1	19.3	18.4	13.4
male	2016-11-28	87	right	melanoma	choroid	plaque radiotherapy																								2019-03-14	unknown		6/12	6/15-1	6/4.8-1	6/6	11.3	10.6	3.6
male	2016-11-28	82	right	melanoma	ciliary body	proton beam radiotherapy																											6/6	6/9.5+1	Counting Fingers	6/9.5	4.4	3.1	1.9
female	2020-09-21	83	left	melanoma	choroid	plaque radiotherapy																											6/18	6/15	6/12	6/12	9.1	8.1	2.5
male	2016-12-05	73	right	melanoma	ciliary body	enuc at home hospital	2016-12-14	eye	Yes	melanoma	epithelioid	2017-01-17	Yes	mlpa, 1px2, 3x1, 6xgain, 8qxpoly	Bad															2017-09-03	unknown		Hand Movements	6/7.5	Hand Movements	6/7.5	18.5	15.3	14.2
female	2016-12-05	36	left	melanoma	choroid	plaque/FNAB-TS	2016-12-30	choroidal biopsy	Yes	melanoma	spindle B	2017-01-20	Yes	mlpa, msa 3x1	Bad																		6/6	6/6	6/6	6/7.5	12.5	11.1	3.5
female	2016-12-05	54	left	melanoma	ciliary body	enucleation	2016-12-13	eye	Yes	melanoma	epithelioid	2017-01-17	Yes	mlpa, 1pxloss, 3x1, 6x2, 8qxpoly	Bad																		6/7.5	6/19	6/7.5	Artificial Eye	13.5	12.9	4.8
male	2016-12-05	60	right	melanoma	choroid	proton beam radiotherapy	2017-01-27	choroidal biopsy	Yes	melanoma	spindle B	2017-02-10	Yes	mlpa, msa, 3xploss	Uncertain									2017-01-27	25 gauge bx								6/7.5-1	6/4.8-1	No Light Perception	6/4	5.4	4.3	1.3
male	2016-12-05	27	left	melanoma	choroid	proton beam radiotherapy	2017-01-17	choroidal biopsy	Yes	melanoma	spindle B	2017-02-10	No	mlpa, msa, 3xAI	Good									2017-01-17	25 gauge bx			24/04/2020 10/09/2020 17/12/2020 04/03/2021 17/06/2021					6/6	6/6	6/5	Counting Fingers	15.6	14.7	4.6
male	2016-12-05	55	left	melanoma	choroid	enuc at home hospital	2016-12-16	eye	Yes	melanoma	spindle B	2017-03-08	No	mlpa, msa, 3pxAI, 3qx2	Good															2021-04-06	definite metastatic melanoma		6/6	6/24	6/6	6/24	19.4	14.2	4.1
female	2016-12-05	68	right	melanoma	choroid	plaque radiotherapy														2017-04-13													6/24-1	6/6-2	Hand Movements	6/6-2	11.8	11.3	5.8
male	2016-12-12	57	right	melanoma	choroid	proton beam radiotherapy	2017-01-13	choroidal biopsy	Yes	melanoma	epithelioid	2017-01-27	Yes	mlpa, 1pxloss, 3x1, 6xgain, 8qxpoly	Bad								2017-01-13	2017-01-13	25 gauge bx								6/24	6/6	Perception of Light	6/4.8	14.1	13.5	7.1
female	2016-12-19	75	right	melanoma	choroid	plaque radiotherapy																											6/6	6/6	6/12	6/7.5	10.7	10.1	2.4
male	2016-12-12	85	left	melanoma	choroid	plaque radiotherapy																											6/6	6/9.5-1	6/5	6/5	10.9	9.7	1.9
female	2016-12-12	58	right	melanoma	choroid	proton beam radiotherapy																											6/6-2	6/4.8-2	6/7.5	6/6	5.4		1.1
male	2016-12-12	74	right	melanoma	choroid	proton beam radiotherapy																											6/12	6/19	6/30+2	6/12-1	4.1	3.4	0.5
female	2016-12-12	54	left	melanoma	choroid	plaque/FNAB-TS	2016-12-13	choroidal biopsy	No			2017-03-31	No	mlpa, msa, 3x2	Good									2017-02-28	25 gauge bx								6/4.8	6/6	6/6	6/6	10.3	9.2	4.2
female	2016-12-19	72	left	melanoma	choroid	enuc at home hospital																											6/12-2	Hand Movements	6/12-2	Hand Movements	20.1	18.5	10.6
male	2017-05-15	48	right	melanoma	iris	proton beam radiotherapy																											6/4.8	6/6	6/4.8	6/6	4.6	3.4	1.4
female	2016-12-19	67	right	melanoma	conjunctiva	excision	2017-01-03	conjunctival biopsy	Yes	melanoma									2017-02-14														6/19-1	6/12	6/9.5	6/30
male	2016-12-19	68	right	melanoma	choroid	proton beam radiotherapy	2017-01-27	choroidal biopsy	Yes	melanoma	epithelioid	2017-02-10	Yes	mlpa, msa, 3x1	Bad								2017-01-27	2017-01-27	25 gauge bx				2017-05-19	2018-03-26	definite metastatic melanoma		6/12	6/6-2	Perception of Light	6/6-2	17.1	14.9	5.7
female	2016-12-19	64	right	melanoma	choroid	proton beam radiotherapy																											6/7.5+2	6/6-2	No Light Perception	6/5	7.7	5.6	1.1
male	2016-12-22	48	left	melanoma	choroid	enucleation	2017-01-03	eye	Yes	melanoma	epithelioid	2017-01-17	Yes	mlpa, 1pxloss, 3x1, 6x2, 8qxpoly	Bad																		6/6-2	6/12-1	6/4.8	Artificial Eye	12	11.3	4.5
female	2016-12-19	79	left	melanoma	ciliary body	enucleation	2017-01-06	eye	Yes	melanoma	epithelioid	2017-01-17	Yes	mlpa, 1px2, 3x1, 6xgain, 8qxpoly	Bad														2018-06-05	2018-06-14	definite metastatic melanoma		6/9.5	6/19+1	6/12+2	Artificial Eye	14.5	13.3	7
male	2016-12-19	28	left	melanoma	ciliary body	enucleation	2016-12-20	eye	Yes	melanoma	mixed	2017-01-17	Yes	mlpa, 1pxloss, 3x1, 6x2, 8qxpoly	Bad														2019-10-23	2021-07-26			6/7.5+1	6/38-1	6/7.5+1	6/38-1	15.9	12.7	11.9
male	2017-01-09	40	left	melanoma	choroid	proton beam radiotherapy	2019-04-02	endoresection specimen	Yes	melanoma	epithelioid	2019-05-01	Yes	mlpa, 1pxloss, 3x1, 6xgain, 8qx2	Uncertain									2019-04-02	endoresection			20/08/2019 17/10/2023					6/3-2	6/60+2	6/5	No Light Perception	8.8	8.6	3.2
male	2017-01-09	70	left	melanoma	choroid	plaque radiotherapy																											6/48	6/38-1	6/6	6/6-1	8.5	7.5	1.1
male	2017-01-09	72	right	melanoma	retina	enucleation	2017-01-10	eye	Yes	melanoma	mixed	2017-03-08	Yes	mlpa, msa, 3xploss															2022-10-01				Counting Fingers	6/3.8-2	Artificial Eye	6/3.8-2	99	99	99
male	2017-01-09	58	right	melanoma	choroid	proton beam radiotherapy																											6/7.5+1	6/4.8-1	6/7.5+2	6/4.8+2	7.1	6.9	1.6
male	2017-01-09	68	left	melanoma	ciliary body	enuc at home hospital	2017-01-20	eye	Yes	melanoma	epithelioid	2017-03-08	Yes	mlpa, 1pxloss, 3x1, 6xgain, 8qxpoly	Bad															2019-07-15	unknown		6/60-4	Hand Movements	6/60-4	Artificial Eye	18.8	10.6	14.5
male	2017-01-07	46	left	melanoma	choroid	plaque radiotherapy																											6/4.8-1	6/4.8	6/5	6/5	10.5	10.1	3.2
female	2017-01-07	87	right	melanoma	choroid	enucleation	2017-01-17	eye	Yes	melanoma	spindle B	2017-02-10	No	mlpa, msa, 3x2	Uncertain															2023-01-06	unknown		Perception of Light	6/9.5	Artificial Eye	6/12	13.6	11.8	11.6
female	2017-01-07	67	left	melanoma	ciliary body	enucleation	2017-01-10	eye	Yes	melanoma	epithelioid	2017-01-27	Yes	mlpa, 1px2, 3x1, 6x2, 8qxpoly	Bad														2017-06-01	2021-05-15	definite metastatic melanoma		6/6-1	Hand Movements	6/6-1	Artificial Eye	21.7	16.5	10.6
male	2017-01-07	64	left	melanoma	choroid	proton beam radiotherapy																											6/4.8+2	6/4.8-1	6/4	6/7.5	9.6	7.9	2.5
female	2017-01-16	85	right	melanoma	choroid	proton beam radiotherapy																								2017-08-05	other	aortic aneurysm	6/60	6/6	Counting Fingers	6/6	10.7	8.1	1.4
male	2017-01-16	69	left	melanoma	choroid	proton beam radiotherapy																											6/6	6/6	6/6	6/60	4.9	4.3	1.6
female	2017-01-16	72	left	melanoma	choroid	plaque radiotherapy																											6/6-1	6/6-1	6/6	6/6-1	10	8.7	1.8
female	2017-01-30	89	left	melanoma	conjunctiva	excision	2017-02-14	conjunctival biopsy	Yes	melanoma	cmin7																						6/19	6/9.5	6/38+2	6/30
female	2017-01-16	63	right	melanoma	choroid	plaque radiotherapy																											6/7.5+2	6/6-2	6/6-2	6/6-1	11.3	10.1	3.3
male	2017-01-23	61	right	melanoma	choroid	proton beam radiotherapy	2017-02-28	choroidal biopsy	Yes	melanoma	spindle B	2017-03-31	No	mlpa, msa, 3x2	Good									2017-02-28	25 gauge bx								6/6-2	6/6	6/60	6/3-2	11.9	10	2.1
female	2017-01-30	69	right	melanoma	choroid	proton beam radiotherapy																											6/12-2	6/4.8-1	Counting Fingers	6/3.8-2	7	6.9	2.3
female	2017-02-11	54	right	melanoma	choroid	enuc at home hospital																							2019-12-19				6/7.5-1	6/6-1	Artificial Eye	6/6-1	17.9	13.2	8
female	2017-01-30	64	left	melanoma	choroid	plaque radiotherapy																											6/6-1	6/12-1	6/6	6/24-2	11.7	11.5	3.9
male	2017-01-30	76	right	melanoma	choroid	enuc at home hospital	2017-02-09	eye	Yes	melanoma	mixed	2017-03-31	Yes	mlpa, 1pxloss, 3x1, 6xgain, 8qxpoly	Bad															2018-12-29	unknown		6/15+1	6/7.5+1	Artificial Eye	6/6	19.9	14.5	6.5
female	2017-01-30	65	left	melanoma	choroid	proton beam radiotherapy																											6/6	6/12	6/6	6/60-4	6.1	5.4	1.7
female	2017-02-13	75	left	melanoma	choroid	plaque/FNAB-TS	2017-02-21	choroidal biopsy	Yes	melanoma	spindle B	2017-03-31	Yes	mlpa, 1px2, 3x1, 6xgain, 8qx2	Bad															2020-05-15	other	Alzheimers	6/7.5-1	6/9.5	6/24	6/48-2	13.4	13.1	5
male	2017-02-06	47	left	melanoma	iris	proton beam radiotherapy																											6/4.8-1	6/4.8	6/5	6/5	2.1	2	0.3
female	2017-02-06	87	right	melanoma	choroid	plaque radiotherapy																											6/7.5-1	6/7.5-1	6/48	6/9	7.4	6.9	1.9
male	2017-02-06	34	right	melanoma	choroid	plaque radiotherapy																											6/4.8	6/4.8	6/4.8+1	6/3.8	7	4.9	1.5
male	2017-02-06	83	left	melanoma	choroid	plaque radiotherapy																											6/6-1	6/6	6/6	6/6	9.6	8.7	2.3
female	2017-02-06	58	left	melanoma	ciliary body	proton beam radiotherapy	2017-03-10	choroidal biopsy	Yes	melanoma	spindle B	2017-04-21	No	mlpa, msa, 3x2	Good									2017-03-10	25 gauge bx			20/07/2017 17/05/2022					6/4.8-1	6/7.5-1	6/5	6/7.5	15.7	10.8	7.3
male	2017-02-06	55	left	melanoma	choroid	proton beam radiotherapy																											6/12	6/38	6/6-2	Hand Movements	7.2	6.7	2.1
male	2017-02-06	59	left	melanoma	choroid	plaque/FNAB-TS	2017-02-08	choroidal biopsy	Yes	melanoma	spindle B	2017-05-15	Yes	mlpa, msa, 3xploss	Bad													2019-04-26					6/4.8-1	6/6	6/6-1	6/7.5	15.3	12.2	3.1
female	2019-04-11	16	left	melanoma	choroid	plaque radiotherapy																											6/4.8+2	6/4.8+2	6/5	6/5	8.2	6.8	1.7
female	2017-02-11	36	right	melanoma	choroid	proton beam radiotherapy	2017-03-28	choroidal biopsy	Yes	melanoma	spindle B	2017-04-21	No	mlpa, msa, 3x2	Good									2017-03-28	25g bx								6/24+2	6/6-2	Hand Movements	6/5	7.4	6	1.7
female	2017-02-13	38	right	melanoma	choroid	proton beam radiotherapy	2017-03-24	choroidal biopsy	Yes	melanoma	spindle B	2017-04-21	No	mlpa, 3x2, 6pxgain, 8qxpoly	Good									2017-03-24	25 gauge bx								6/6	6/4.8-1	6/4.8-2	6/4.8+1	12.3	9.1	1.5
male	2017-02-13	65	right	melanoma	choroid	plaque/FNAB-TS	2017-02-28	choroidal biopsy	Yes	melanoma	spindle B	2017-03-31	Yes	mlpa, msa, 3xploss	Bad														2022-12-01				6/9.5-1	6/9.5	6/7.5	6/7.5	12.7	8.9	3.9
female	2017-02-13	43	left	melanoma	choroid	plaque/FNAB-TS	2017-02-14	choroidal biopsy	Yes	melanoma	spindle B	2017-03-08	No	mlpa, msa, 3x2	Good											2021-11-30		19/09/2017 19/12/2017 03/04/2018 26/02/2019 25/06/2019 01/10/2019 07/01/2020 28/05/2020 15/10/2020 04/03/2021 12/08/2021 30/11/2021					6/4.8	6/4.8	6/5	6/7.5	16.6	11.5	6.4
male	2017-02-13	54	left	melanoma	ciliary body	enuc at home hospital	2017-03-13	eye	Yes	melanoma	mixed	2017-04-21	Yes	mlpa, 1pxloss, 3x1, 6x2, 8qxpoly	Bad																		6/6-2	No Light Perception	6/6-2	Artificial Eye
male	2017-05-22	77	right	melanoma	ciliary body	observation at home hospital	2023-04-04	conjunctival biopsy	No										2023-05-16					2023-04-04	conjunctival biopsy								6/15	6/6	6/15	6/6	9.8	8.4	1.6
male	2017-03-06	60	right	melanoma	choroid	proton beam radiotherapy																											6/6	6/4.8	6/60	6/6	9.2	8.7	6.5
male	2017-02-20	63	right	melanoma	choroid	proton beam radiotherapy	2017-04-07	choroidal biopsy	Yes	melanoma	spindle B	2017-04-21	No	mlpa, msa, 3x2	Good					2019-01-18				2017-04-07	27g bx								6/3.8-2	6/4.8	Artificial Eye	6/3.8-1	7.8	6.4	1.8
male	2017-03-20	73	left	melanoma	choroid	endoresection and plaque																								2018-12-03	unknown		6/7.5	Counting Fingers	6/7.5	Counting Fingers	12.3	11.7	8.4
female	2017-02-20	54	left	melanoma	iris	proton beam radiotherapy																											6/6	6/4.8	6/6-1	6/15	2.8	2.7	0.2
female	2017-02-27	54	right	melanoma	iris	proton beam radiotherapy																											6/6	6/6	6/4.8	6/4.8+2	7.5	3.4	1
female	2017-02-27	60	left	melanoma	ciliary body	plaque radiotherapy																											6/9.5	6/4.8	6/6-2	6/4.8-2	10.9	10.7	2.9
female	2017-02-27	59	right	melanoma	choroid	enuc at home hospital	2017-03-21	eye	Yes	melanoma	mixed	2017-04-21	Yes	mlpa, 1pxloss, 3x1, 6xgain, 8qxpoly	Bad																		Hand Movements	6/6-1	Hand Movements	6/6-1	15.2	13.2	12.8
female	2017-02-27	70	right	melanoma	choroid	plaque radiotherapy																											6/6	6/7.5+2	6/6	6/6	10.3	7.3	3.6
female	2017-02-27	52	left	melanoma	choroid	proton beam radiotherapy																											6/7.5+2	6/6	6/6-2	6/48+1	6.8	6.3	1.8
female	2017-02-27	64	left	melanoma	ciliary body	enucleation	2017-03-10	eye	Yes	melanoma	mixed		No	mlpa, msa, 3x2	Good																		6/6	6/30	6/6	6/30	19.5	19.3	6.7
female	2017-03-06	30	left	melanoma	choroid	proton beam radiotherapy	2017-04-28	choroidal biopsy	Yes	melanoma	spindle B	2017-06-12	No	mlpa, msa, 3x2	Good									2017-04-28	25 gauge bx	2017-05-02							6/4.8-2	6/6	6/5	6/60	9.9	7.6	1.2
female	2017-03-06	99	right	melanoma	choroid	observation at home hospital																											6/19-1	6/15-1	6/19-1	6/15-1	5.5	5	1.3
male	2017-03-06	68	left	melanoma	choroid	plaque radiotherapy	2017-04-25	choroidal biopsy	Yes	melanoma	spindle B	2017-06-12	No	mlpa, msa, 3xAI	Good									2017-04-25	25 gauge bx	2018-04-03		06/07/2018 21/08/2018 15/06/2021 15/06/2021 15/06/2021 15/06/2021	2022-10-20				6/6	6/12-2	6/6	1/60	11.2	10.5	3.5
male	2017-03-06	82	right	melanoma	choroid	enuc at home hospital	2017-03-30	eye	Yes	melanoma	mixed	2017-06-12	Yes	mlpa, 1pxloss, 3x1, 6xloss, 8qxpoly	Bad																		6/7.5	6/7.5	6/7.5	6/7.5	11.4	10.4	6.7
male	2017-04-03	48	right	melanoma	choroid	enucleation	2017-04-04	eye	Yes	melanoma	spindle B	2017-04-21	No	mlpa, 1px2, 3x2, 6pxpoly, 8x2	Uncertain																		Hand Movements	6/9.5	Artificial Eye	6/9.5	14.1	14	10.5
male	2017-04-03	83	right	melanoma	choroid	enuc at home hospital																											1/60	6/12	1/60	6/12	13.6	12.7	7.8
male	2017-04-01	53	right	melanoma	choroid	enucleation	2017-04-04	eye	Yes	melanoma	spindle B	2017-04-21	No	mlpa, 1pxloss, 3x2, 6qxloss, 8qxpoly	Uncertain														2023-07-10				Hand Movements	6/4.8-2	Artificial Eye	6/5	12.6	12.6	7.6
male	2017-04-03	72	left	melanoma	ciliary body	plaque radiotherapy	2019-02-12	eye	Yes	melanoma	spindle B	2019-02-28	No	mlpa, msa, 3x2	Good					2019-02-12													6/9.5-1	6/12-1	6/6+2	Artificial Eye	11.4	9.6	6.7		2019-01-31	Yes		Yes
male	2017-03-13	80	right	melanoma	choroid	plaque radiotherapy																		2018-08-10	buckle								6/12+2	6/9.5	Perception of Light	6/15	9.6	8.9	2.1
female	2017-03-13	52	right	melanoma	choroid	enuc at home hospital	2017-03-14	choroidal biopsy	Yes	melanoma	spindle B	2017-03-31	No	mlpa, msa, 3x2	Uncertain																		6/60	6/6-1	6/60	6/6-1	18.3	18.1	3.8
female	2017-03-20	62	right	melanoma	choroid	plaque radiotherapy																											6/60-1	6/7.5	6/60	6/7.5	8.8	7.6	2.7
female	2017-04-10	54	right	melanoma	choroid	proton beam radiotherapy																											6/15+1	6/6	6/30-1	6/4.8-1	6.8	5.5	2.1
female	2017-03-20	77	right	melanoma	choroid	plaque radiotherapy	2017-05-09	choroidal biopsy	Yes	melanoma	spindle B	2017-06-12	No	mlpa, msa, 3x2	Good									2017-05-09	25 gauge bx								6/19-1	6/6-1	6/7.5	6/6-2	9.1	7.7	2.4
male	2017-03-20	56	left	melanoma	choroid	proton beam radiotherapy	2017-05-23	choroidal biopsy	Yes	melanoma	spindle B	2017-06-12	No	mlpa, msa, 3x2	Good									2017-05-23	25 gauge bx								6/6	6/6-1	6/4.8-1	6/24	8.8	8.1	0.9
female	2017-03-20	87	left	melanoma	choroid	plaque radiotherapy																											6/24	6/6+2	6/6	6/6	8.3	6.8	1.9
female	2017-03-20	56	right	melanoma	choroid	plaque radiotherapy																											6/6-2	6/6	6/6	6/6	4	2.4	1.8
female	2017-03-20	69	left	melanoma	choroid	proton beam radiotherapy																													6/6	6/7.5	14.5	13.3	3
male	2017-03-23	49	right	melanoma	retina	enucleation	2017-04-07	vitrectomy	Yes	melanoma		2017-04-21	No	mlpa, 1px2, 3x2, 6pxpoly, 8x2	Good																		No Light Perception	6/6	Artificial Eye	6/6	99	99	99
male	2017-04-03	72	right	melanoma	ciliary body	enucleation	2017-04-04	eye	Yes	melanoma	epithelioid	2017-04-21	Yes	mlpa, 1px2, 3x1, 6x2, 8qxpoly	Bad															2022-06-09	definite metastatic melanoma		Perception of Light	6/4.8-1	Artificial Eye	6/4.8-1	13.6	10.1	7.6
male	2017-04-03	64	left	melanoma	iris	proton beam radiotherapy																											6/6-2	6/6-1	6/5	6/6	1.7	1.5	0.4
female	2017-04-03	67	left	melanoma	choroid	plaque radiotherapy																											6/6-2	6/7.5	6/6	6/9.5	7.9	6.6	2.2
male	2017-04-03	69	right	melanoma	choroid	plaque radiotherapy																											6/6-2	6/6-2	6/7.5-2	6/7.5-1	15.9	11.7	5
male	2017-04-03	65	right	melanoma	choroid	enucleation	2017-04-04	eye	Yes	melanoma	epithelioid	2017-04-21	No	mlpa, msa, 1px2, 3xunclassifiable, 6x2, 8qxpoly	Uncertain														2020-01-06				6/15+1	6/6-1	Artificial Eye	6/6-1	20.5	18.5	10.8
male	2017-04-03	70	left	melanoma	choroid	proton beam radiotherapy																		2019-12-19	2nd proton beam					2022-07-13			6/4.8-2	6/6-1	6/6	Hand Movements	5.6	3.6	0.7		2019-12-19
male	2017-04-03	75	left	melanoma	choroid	avastin																											6/6+2	6/19	6/6	6/19
female	2017-04-01	89	right	melanoma	choroid	plaque/FNAB-TS	2017-04-11	choroidal biopsy	Yes	melanoma	spindle B	2017-04-21	No	mlpa, msa, 3x2	Good																		6/15	6/12-1	6/15	6/15	8.8	8.5	1.8
male	2017-04-24	54	left	melanoma	ciliary body	enuc at home hospital																											6/4.8	No Light Perception	6/4.8	No Light Perception	19.7	18.6	17.7
male	2017-04-10	46	left	melanoma	choroid	proton beam radiotherapy																											6/3.8+2	6/4.8-2	6/5	6/12	7.8	7.2	1.9
male	2017-04-10	84	right	melanoma	choroid	enuc at home hospital																								2017-05-23			Hand Movements	6/6-1	Hand Movements	6/6-1	23.1	20.3	10.6
female	2017-04-10	38	left	melanoma	conjunctiva	excision	2017-04-18	conjunctival biopsy	Yes	melanoma									2017-05-30														6/7.5+2	6/9.5+2	6/5	6/5
female	2017-04-10	49	left	melanoma	choroid	proton beam radiotherapy																							2022-03-16				6/4.8-1	6/4.8-2	6/6	Hand Movements	12	10.5	3.6
male	2017-04-10	58	right	melanoma	choroid	enucleation	2017-04-11	eye	Yes	melanoma	mixed	2017-04-21	Yes	mlpa, 1px2, 3x1, 6x2, 8qxpoly	Bad															2020-12-30	definite metastatic melanoma		6/4.8-2	6/4.8-1	6/4.8-2	6/4.8-1	17.6	16.6	9.3
male	2017-05-08	76	left	melanoma	choroid	enuc at home hospital																											6/48	6/60-3	6/48	6/60-3	15.8	13.8	10.3
female	2017-04-24	79	left	melanoma	ciliary body	enuc at home hospital	2017-05-24	eye	Yes	melanoma	spindle B	2017-06-27	No	mlpa, 1px2, 3x2, 6pxpoly, 8x2	Good																		6/12	6/15-2	6/12	6/15-2	17.1	14.4	8.9
male	2017-04-24	53	right	melanoma	choroid	proton beam radiotherapy	2017-05-30	choroidal biopsy	Yes	melanoma	epithelioid	2017-06-27	No	mlpa, 1px2, 3x2, 6px2, 8x2	Uncertain									2017-05-30	25 gauge bx								6/12	6/6-1	Counting Fingers	6/5	15.1	14	2.3
female	2017-04-27	51	left	melanoma	choroid	enucleation	2017-04-28	eye	Yes	melanoma	mixed	2017-06-12	No	mlpa, 1px2, 3x2, 6pxpoly, 8x2	Uncertain																		6/6-1	6/60-3	6/18	Artificial Eye	15.1	13	8.5
male	2017-04-27	79	right	melanoma	choroid	enuc at home hospital																											Counting Fingers	6/6-2	Counting Fingers	6/6-2	13.7	11.7	7.4
male	2017-05-08	39	right	melanoma	choroid	plaque radiotherapy	2017-06-27	choroidal biopsy	Yes	melanoma	epithelioid	2017-08-07	No	mlpa, 1px2, 3x2, 6pxpoly, 8x2	Uncertain									2017-06-27	25 gauge bx								6/9.5+1	6/6+2	6/24	6/6	12.5	9.8	6.1
male	2017-05-08	36	right	melanoma	choroid	proton beam radiotherapy																											6/9.5-1	6/4.8+2	Counting Fingers	6/6-1	11.8	8.1	2.8
male	2017-06-12	68	left	melanoma	ciliary body	enucleation	2017-06-13	eye	Yes	melanoma	epithelioid	2017-06-30	Yes	mlpa, 1pxloss, 3x1, 6xgain, 8qxpoly	Bad														2017-11-01	2021-05-13	definite metastatic melanoma		6/4.8-2	Hand Movements	6/4.8-2	Artificial Eye	17.7	12	20.2
female	2017-07-03	43	left	melanoma	choroid	treatment elsewhere																											6/4.8	6/60	6/4.8	6/60	8.9	8.7	1.8
female	2017-05-15	55	left	melanoma	iris	plaque radiotherapy	2021-06-22	iridectomy	Yes	melanoma														2021-06-22	iridectomy								6/6-1	6/6	6/6	Hand Movements	4.5	3.8	2.1		2021-06-22		Yes
female	2017-05-15	60	left	melanoma	ciliary body	plaque/FNAB-TS	2017-05-16	choroidal biopsy	Yes	melanoma	epithelioid	2017-06-12	Yes	mlpa, msa, 3x1	Bad														2021-06-24				6/7.5-2	6/3.8	6/6	6/12	15.3	12.5	4.2
male	2017-05-15	58	left	melanoma	choroid	proton beam radiotherapy																											6/30	6/6	6/36	6/12	6.2	5.4	2.1
male	2017-05-15	66	left	melanoma	iris	observation at home hospital																											6/6	6/38-1	6/6	6/38-1	3.5	3.4	0.7
male	2017-09-11	66	right	melanoma	choroid	proton beam radiotherapy	2017-11-07	choroidal biopsy	Yes	melanoma	spindle B	2017-12-07	No	mlpa, msa, 3xAI	Good															2020-03-13	unknown		6/7.5+1	6/4.8-2	6/12	6/3.8	11.3	9.3	2.9
female	2017-05-22	49	right	melanoma	choroid	proton beam radiotherapy	2017-06-27	choroidal biopsy	Yes	melanoma	mixed	2017-08-07	No	mlpa, msa, 3x2	Good									2017-06-27	25 gauge bx					2019-02-13	definite metastatic melanoma		6/6	6/6	6/7.5-1	6/4.8-2	12.2	10.2	2.6
female	2017-05-22	61	left	melanoma	choroid	enucleation	2017-06-06	eye	Yes	melanoma	spindle B	2017-06-27	No	mlpa, 1px2, 3x2, 6pxpoly, 8x2	Uncertain																		6/6	Hand Movements	6/6	No Light Perception	13.6	13.4	6.7
male	2017-05-22	79	right	melanoma	choroid	plaque radiotherapy																											6/6	6/4.8	6/15-1	6/4.8	15	11.1	4.3
female	2017-06-05	37	right	melanoma	ciliary body	local resection	2017-06-20	tumour	Yes	melanoma	spindle B	2017-08-07	No	mlpa, 1px2, 3x2, 6px2, 8x2	Uncertain																		6/15-1	6/3.8-2	Artificial Eye	6/5	17.6	13	8.3
male	2017-06-05	80	left	melanoma	choroid	enuc at home hospital	2017-06-29	eye	Yes	melanoma	spindle B	2017-08-22	Yes	mlpa, 1px2, 3x1, 6x2, 8qx2	Bad														2023-08-01	2024-01-26	unknown		6/12-2	6/19+2	6/12-2	Artificial Eye	9.9	9.2	10.6
male	2017-06-05	67	left	melanoma	choroid	plaque radiotherapy																								2018-06-10	other	plane crash	6/4.8	6/6	6/6	6/4.8	15.1	9.8	5.4
male	2017-06-05	36	left	melanoma	ciliary body	proton beam radiotherapy	2017-07-21	choroidal biopsy	Yes	melanoma	spindle B	2017-08-22	Yes	mlpa, 1px2, 3x1, 6x2, 8qx2	Bad									2017-07-21	ts bx			20/09/2019 07/02/2020 04/06/2020	2020-08-06	2022-01-31			6/7.5	6/19	6/6	6/12	13.5	11.3	5.5
male	2017-06-05	67	right	melanoma	choroid	treatment elsewhere	2018-10-01	eye	Yes	melanoma	spindle B	2018-11-20	Yes	mlpa, 1pxloss, 3x1, 6x2, 8qxpoly	Bad																		No Light Perception	6/3.8-1	Artificial Eye	6/4.8
male	2017-06-05	51	left	melanoma	choroid	proton beam radiotherapy																											6/4.8	6/7.5	6/5	Counting Fingers	8.9	8.9	2.9
male	2017-06-05	71	right	melanoma	choroid	enuc at home hospital	2017-06-06	choroidal biopsy	Yes	melanoma	epithelioid	2017-06-30	Yes	mlpa, msa, 3x1	Bad														2020-01-07	2021-03-24			6/7.5+1	6/6-1	6/7.5+1	6/6-1	15.6	14.3	2
male	2017-06-05	38	left	melanoma	choroid	endoresection and plaque	2017-06-27	endoresection specimen	Yes	melanoma	spindle B	2017-12-07	No	mlpa, msa, 3x2	Good									2017-11-24	ilm peel			24/11/2017 07/08/2018					6/4.8	6/30	6/4	6/60	14.5	14.1	7.8
male	2017-06-05	60	right	melanoma	choroid	proton beam radiotherapy																											6/12	6/4.8-1	6/12	6/4.8-1	7.2	7.2	2.1
male	2019-09-23	56	left	melanoma	choroid	proton beam radiotherapy	2019-11-12	choroidal biopsy	Yes	melanoma	epithelioid	2019-11-25	Yes	mlpa, msa, 3x1	Bad									2019-11-12	25 gauge bx			2022-08-30					6/6+2	6/6-2	6/4	6/60	15.2	10	2
male	2017-06-12	65	right	melanoma	choroid	plaque radiotherapy																											6/7.5	6/6	6/9	6/15	10.7	7.9	2.2
female	2017-06-12	36	right	melanoma	choroid	proton beam radiotherapy	2017-07-25	choroidal biopsy	Yes	melanoma	mixed	2017-08-22	Yes	mlpa, 1pxloss, 3x1, 6pxpgain, 8qx2	Bad									2017-07-25	25 gauge bx								6/9.5	6/4.8	6/4.8-1	6/4.8+2	8.3	7.8	2.7
male	2017-06-12	53	left	melanoma	choroid	plaque radiotherapy	2017-07-25	choroidal biopsy	Yes	melanoma	spindle B	2017-08-22	No	mlpa, msa, 3x2	Good									2017-07-25	25 gauge bx					2023-07-04	unknown		6/4.8-1	6/4.8-1	6/4.8-2	6/7.5+2	10.9	8.9	3.9
male	2017-06-12	57	right	melanoma	ciliary body	proton beam radiotherapy	2022-12-13	eye	Yes	melanoma	epithelioid	2022-12-22		mlpa, 1px2, 3xunclear, 6x2, 8qxpoly, msa, 3x2	Uncertain					2022-12-13									2023-02-02	2023-04-07	unknown		6/6	6/6	Hand Movements	6/4	16.6	10.4	7.5	2022-11-28
male	2017-07-03	72	left	melanoma	choroid	plaque radiotherapy	2017-08-22	choroidal biopsy	Yes	melanoma	mixed	2017-10-10	Yes	mlpa, msa, 3x1	Bad									2017-08-22	25 gauge bx								6/6	6/9.5	6/3.8-2	6/7.5	13.4	12.7	3.7
female	2017-06-12	51	left	melanoma	choroid	proton beam radiotherapy	2017-07-25	choroidal biopsy	Yes	melanoma	spindle B	2017-08-22	No	mlpa, msa, 3x2	Good									2017-07-25	25 gauge bx								6/4.8	6/15	6/6	6/36	6.8	5.3	1.5
female	2017-06-16	45	right	melanoma	ciliary body	plaque radiotherapy																						2020-07-16					6/9.5	6/6	6/12	6/6	8.5	7.5	2.5
male	2017-06-16	70	right	melanoma	ciliary body	plaque/FNAB-TS	2017-07-14	choroidal biopsy	Yes	melanoma	spindle B	2017-08-07	No	mlpa, msa, 3x2	Good																		6/6-1	6/9.5	6/7.5-2	6/9.5-1	13.3	13	3.8
male	2017-06-19	76	right	melanoma	choroid	proton beam radiotherapy																											6/7.5	6/6	6/48	6/6	6.8	6.2	1.6
male	2017-06-19	65	right	melanoma	choroid	proton beam radiotherapy																											6/7.5-1	6/30-2	6/12-1	6/3.8-2	13.7	11.2	3.6
female	2017-06-19	48	left	melanoma	iris	proton beam radiotherapy																											6/6	6/4.8	6/5	6/6	4.5	2.6	0.9
female	2017-06-19	54	right	melanoma	choroid	proton beam radiotherapy																											Hand Movements	6/7.5+1	Hand Movements	6/7.5+1	12.9	12.4	5
male	2017-06-19	54	left	melanoma	choroid	plaque radiotherapy	2017-11-10	choroidal biopsy	Yes	melanoma	spindle B	2017-12-07	No	mlpa, msa, 3x2	Good									2017-11-10	25 gauge bx								6/6-1	6/15	6/6-2	6/60+1	11.1	9.8	6.1
female	2017-07-01	38	right	melanoma	choroid	plaque radiotherapy																											6/4.8-1	6/4.8	6/5	6/5	15.1	11.7	3.2
female	2017-08-07	67	left	melanoma	choroid	proton beam radiotherapy																											6/19+2	6/12-1	6/15	6/15	8.1	8.1	2.1
male	2017-06-26	68	right	melanoma	choroid	proton beam radiotherapy																											6/6	6/6	Hand Movements	6/5	4.6	4.4	1.5
male	2017-06-26	82	left	melanoma	iris	observation at home hospital																											6/9.5-2	6/9.5-1	6/9.5-2	6/9.5-1	5.8	3.9	2.2
female	2017-07-10	44	right	melanoma	choroid	proton beam radiotherapy																											6/12-1	6/4.8	6/60	6/5	4.2	3.4	1.3
male	2017-06-26	53	right	melanoma	choroid	enucleation	2017-08-08	eye	Yes	melanoma	mixed		Yes	mlpa, 1px2, 3x1, 6x2, 8qx2	Bad																		No Light Perception	6/6-1	Artificial Eye	6/6-1	14.3	9.1	8.2
female	2017-07-01	33	left	melanoma	choroid	proton beam radiotherapy	2017-09-19	choroidal biopsy	Yes	melanoma	spindle B	2017-10-10	No	mlpa, msa, 3x2	Good									2017-09-19	25 gauge bx								6/4.8	6/6-1	6/6	6/12	9.5	9.2	2.5
male	2017-07-01	75	left	melanoma	ciliary body	enucleation	2017-07-25	eye	Yes	melanoma	spindle B																			2018-03-03	unknown		6/7.5+1	6/9.5-1	6/24-2	Artificial Eye	12.8	12.2	6.7
male	2017-07-01	70	left	melanoma	ciliary body	plaque radiotherapy																		2017-09-05	25 gauge bx				2020-08-18				6/7.5+2	6/15	6/4.8-2	6/9.5-2	14.2	11.4	3.5
female	2017-07-01	63	right	melanoma	conjunctiva	excision	2017-07-18	conjunctival biopsy	Yes	melanoma	epithelioid								2017-08-29										2022-11-01				6/4.8	6/4.8-1	6/12	6/5					2019-06-27
male	2017-07-03	57	left	melanoma	choroid	plaque radiotherapy	2017-11-10	choroidal biopsy	Yes	melanoma	spindle B	2017-12-07	No	mlpa, msa, 3x2	Good									2017-11-10	25 gauge bx								6/6-1	6/6	6/4.8-2	6/6	11.6	11.5	2.8
female	2017-07-03	67	left	melanoma	choroid	proton beam radiotherapy																											6/6	6/4.8	6/6	6/18	8	8	2.3
male	2017-07-03	55	left	melanoma	choroid	proton beam radiotherapy																											6/3.8-2	6/6-2	6/3.8-2	6/6-2	8.1	6.5	2.3
female	2017-07-03	60	right	melanoma	choroid	proton beam radiotherapy																											6/9.5	6/6	6/48-2	6/6	13.6	13.5	6.5
male	2017-07-10	69	left	melanoma	ciliary body	enuc at home hospital	2017-07-13	eye	Yes	melanoma	epithelioid	2017-08-22	Yes	mlpa, 1pxloss, 3x1, 6x2, 8qxpoly	Bad															2018-02-17	definite metastatic melanoma		6/6-1	Hand Movements	6/6-1	Hand Movements	16.7	14.6	17.3
female	2017-07-10	81	right	melanoma	choroid	external radiotherapy													2021-04-27														6/48+2	6/7.5+2	6/30	6/6	12.7	9.4	1.7
male	2017-07-10	77	right	melanoma	ciliary body	enucleation																								2020-02-04	unknown		6/9.5	6/7.5	6/9.5	6/7.5	17.7	15.5	6.6
male	2017-07-10	79	left	melanoma	choroid	plaque radiotherapy																								2023-06-04	unknown		6/7.5-2	6/19+2	6/6	6/9.5-1	10.2	9.9	3.5
female	2017-07-17	85	right	melanoma	conjunctiva	excision	2017-08-08	conjunctival biopsy	Yes	melanoma									2017-09-26					2020-03-17	excision			2020-06-09		2021-08-25	unknown		6/7.5	6/6	6/18	6/15					2020-03-09
female	2017-07-10	61	left	melanoma	ciliary body	enuc at home hospital								PT DOES NOT WISH TO KNOW CYTO RESULTS																2019-03-11	unknown		6/4.8	6/4.8-2	6/4.8	6/4.8-2	16.6	16.5	6.9
male	2017-07-10	55	right	melanoma	choroid	proton beam radiotherapy																							2019-07-12	2019-07-12	definite metastatic melanoma		6/4.8	6/15+1	6/4.8	6/9.5	7.5	7.4	1.7
female	2017-07-15	46	left	melanoma	ciliary body	enuc at home hospital	2017-07-28	eye	Yes	melanoma	epithelioid	2017-09-20	Yes	mlpa, 1px2, 3x1, 6x2, 8qxpoly	Bad																		6/4.8-2	6/7.5+1	6/4.8-2	Artificial Eye	17.8	16.6	3.4
male	2017-07-15	69	left	melanoma	choroid	endoresection and plaque	2017-08-08	endoresection specimen	Yes	melanoma	epithelioid	2017-08-22	Yes	mlpa, 1pxloss, 3x1, 6x2, 8qxpoly	Bad					2020-02-11								2017-11-24					6/6-1	6/12-1	6/6	Artificial Eye	9.5	8.8	9.8		2020-01-30	Yes	No
male	2017-07-15	93	left	melanoma	choroid	observation																								2019-03-15	unknown		6/7.5	6/9.5	6/9.5+1	6/7.5-2	10.2	10.1	2.6
male	2017-07-15	83	right	melanoma	conjunctiva	excision	2017-08-01	conjunctival biopsy	Yes	melanoma																							6/9.5-2	6/12	Perception of Light	6/6
female	2017-07-17	61	right	melanoma	choroid	plaque radiotherapy																											6/6+1	6/7.5	6/6	6/6	8.6	7.6	2.2
male	2017-07-17	80	left	melanoma	choroid	plaque radiotherapy																								2020-10-14	unknown		6/9.5-2	6/15	6/12	6/18	8.9	8.2	7.1
female	2017-07-17	75	right	melanoma	choroid	enuc at home hospital	2017-08-21	eye	Yes	melanoma	spindle B	2017-10-10	No	mlpa, 1pxloss, 3x2, 6pxpoly, 8x2	Good																		6/12	6/6	6/12	6/6	11.9	9.8	5.5
female	2017-08-17	35	left	melanoma	choroid	endoresection and plaque	2017-08-18	endoresection specimen	Yes	melanoma	mixed	2017-09-20	No	mlpa, 1px2, 3x2, 6pxpoly, 8qxpoly	Good													2018-02-20	2021-12-20				6/3	6/9.5	6/5	6/9	13.6	11.5	7
female	2017-07-20	77	left	melanoma	choroid	proton beam radiotherapy																											6/7.5+2	6/30+1	6/6	Perception of Light	11.7	10.1	2.5
male	2017-07-24	69	left	melanoma	choroid	proton beam radiotherapy																											6/6-1	6/6-2	6/5	6/12	8.5	6.1	0.9
female	2017-08-07	63	left	melanoma	iris	proton beam radiotherapy																											6/4.8-1	6/6+2	6/6	Counting Fingers	4	3.4	1.7
male	2017-09-18	77	left	melanoma	choroid	enuc at home hospital	2017-10-27	eye	Yes	melanoma	mixed			pt does not wish to know cyto result																			6/30+2	No Light Perception	6/30+2	No Light Perception	18.5	16.4	11.5
male	2017-08-07	63	left	melanoma	choroid	plaque radiotherapy	2017-08-29	choroidal biopsy	Yes	melanoma	epithelioid																						6/3.8	6/3.8-2	6/5	6/6	8.6	7.9	2.1
male	2017-08-07	59	right	melanoma	choroid	proton beam radiotherapy																											6/30+1	6/3.8-1	Hand Movements	6/6	7	4	1.6
female	2017-08-07	65	right	melanoma	choroid	proton beam radiotherapy																		2022-08-01	Enucleation at home								6/9.5+2	6/38	Perception of Light	6/30	5.6	5.1	1.1
male	2017-08-07	70	left	melanoma	ciliary body	plaque radiotherapy																											6/4.8-1	6/6-1	6/6	6/9	13.5	11	4
male	2017-09-04	55	right	melanoma	choroid	plaque radiotherapy																											6/7.5	6/4.8	6/7.5	6/4.8	14.3	13.2	5
female	2017-08-21	59	right	melanoma	iris	proton beam radiotherapy																											6/6	6/6-1	Perception of Light	6/9	5.7	3.8	2
male	2017-08-21	70	left	melanoma	choroid	proton beam radiotherapy	2017-10-24	choroidal biopsy	Yes	melanoma	epithelioid	2017-11-09	Yes	mlpa, 1pxloss, 3x1, 6x2, 8qxpoly	Bad					2018-07-27				2017-10-24	25 gauge bx					2021-03-17	unknown		6/6+2	Counting Fingers	6/5	Artificial Eye	11.8	11.7	4
male	2017-08-21	72	right	melanoma	iris	observation at home hospital																											6/7.5+2	6/9.5	6/7.5+2	6/9.5	3.8	3.5	0.8
male	2017-08-21	64	left	melanoma	choroid	proton beam radiotherapy																											6/12-1	6/6-1	6/12-1	6/4.8-2	5.8	5.4	1.9
female	2017-08-21	61	left	melanoma	ciliary body	enuc at home hospital	2017-09-19	eye	Yes	melanoma	epithelioid	2017-11-09	Yes	mlpa, 1px2, 3x1, 6x2, 8qxpoly	Bad																		6/3.8-1	Perception of Light	6/3.8-1	Artificial Eye	22.4	21.4	16.9
male	2017-08-25	54	left	melanoma	choroid	plaque radiotherapy	2017-09-26	choroidal biopsy	Yes	melanoma	epithelioid	2017-11-09	Yes	mlpa, 1px2, 3x1, 6x2, 8qxpoly	Bad														2020-07-21				6/4.8-2	6/4.8	6/4.8	Hand Movements	11.6	11.4	5.2
male	2017-08-25	60	right	melanoma	choroid	plaque radiotherapy	2017-09-19	choroidal biopsy	Yes	melanoma	spindle B																			2021-11-04	unknown		6/3.8	6/3.8+1	6/24	6/5	13.8	13.1	6.4
male	2017-08-25	74	left	melanoma	choroid	plaque radiotherapy																											6/7.5-2	6/6	6/6	6/6	11.4	8.7	4.2
female	2017-08-25	47	left	melanoma	choroid	plaque radiotherapy																											6/4.8-2	6/4.8+1	6/4.8	6/7.5	14	9.3	3.4
female	2017-08-25	58	right	melanoma	choroid	enucleation	2017-09-15	eye	Yes	melanoma	mixed	2017-10-10	No	mlpa, 1pxloss, 3x2, 6xgain, 8qxpoly	Good														2022-05-01	2022-07-01	unknown		6/19-1	6/4.8-1	Artificial Eye	6/6	12.9	11.1	5.1
male	2017-09-04	72	left	melanoma	choroid	plaque radiotherapy																											6/9.5+2	6/7.5	6/7.5	6/9	9	7.8	3.9
male	2017-09-04	67	left	melanoma	ciliary body	proton beam radiotherapy	2017-10-13	choroidal biopsy	Yes	melanoma	epithelioid	2017-11-09	Yes	mlpa, 1px2, 3x1, 6x2, 8qx2	Bad									2017-10-13	25 gauge bx	2018-02-06			2021-12-01				6/12+2	6/6-1	6/7.5	6/7.5	17.7	15.3	9.3
male	2017-09-04	64	left	melanoma	choroid	photodynamic therapy																		2019-04-02	insertion markers								6/7.5+2	6/6-1	6/5	6/9	4.8	4	1.2
male	2017-09-04	58	right	melanoma	choroid	proton beam radiotherapy																											6/6-1	6/3.8-2	6/9	6/6	5.5	4.1	1.3
male	2017-09-04	65	right	melanoma	conjunctiva	excision	2017-09-05	conjunctival biopsy	Yes	melanoma									2017-10-17														6/4.8-2	6/60-1	6/6	6/60
male	2017-09-11	64	right	melanoma	choroid	plaque radiotherapy																											6/6-2	6/7.5+2	6/6-2	6/4.8-2	7.3	7	2.1
male	2017-09-11	80	left	melanoma	choroid	enucleation	2017-09-12	eye	Yes	melanoma	epithelioid	2017-10-10	Yes	mlpa, 1px2, 3x1, 6pxloss, 8qxpoly	Bad																		6/7.5+2	Perception of Light	6/7.5+2	Perception of Light	19.2	17	17.7
female	2017-09-16	62	left	melanoma	choroid	plaque/FNAB-TS	2017-09-19	choroidal biopsy	Yes	melanoma	spindle B	2017-12-07	Yes	mlpa, msa, 3xploss	Uncertain											2017-12-05		10/10/2017 15/05/2018	2018-11-21				6/4.8-1	6/7.5	6/6	6/15	18.7	12.2	4.1
female	2017-09-18	54	left	melanoma	choroid	enuc at home hospital																											6/6-1	6/48+1	6/6-1	6/48+1	19.2	18.8	9.4
male	2017-09-16	60	left	melanoma	choroid	plaque radiotherapy																											6/4.8-2	6/3.8-1	6/6	6/6	9	8.4	2.6
female	2017-09-16	65	right	melanoma	choroid	enucleation	2017-10-13	eye	Yes	melanoma	mixed	2017-11-09	Yes	mlpa, 1pxloss, 3x1, 6xgain, 8qx2	Bad																		6/6-1	6/6	Artificial Eye	6/6	13.2	12.7	4.1
male	2017-09-16	52	right	melanoma	choroid	enuc at home hospital	2017-12-21	eye	Yes	melanoma	epithelioid	2018-12-18	No	mlpa, msa, 3xai	Uncertain																		Hand Movements	6/4.8	Artificial Eye	6/5	12.3	9.8	5.5
female	2017-09-18	66	left	melanoma	choroid	proton beam radiotherapy	2018-05-25	choroidal biopsy	Yes	melanoma	spindle B	2018-06-27	Yes	mlpa, msa, 3xploss	Good																		6/7.5+1	6/6+1	6/6	6/9	7.9	5.2	1.7
female	2017-10-09	87	left	melanoma	choroid	observation at home hospital																											6/19	6/24+2	6/60	Perception of Light	14.4	12.3	5.8
male	2017-09-25	70	left	melanoma	choroid	proton beam radiotherapy																											6/9.5	6/12	6/6	6/30	5.9	4.9	0.5
male	2017-10-02	61	left	melanoma	choroid	proton beam radiotherapy																							2020-02-06	2020-12-07			6/3.8-1	6/6-1	6/4.8-2	6/30	18	11.4	2.5
female	2017-10-02	78	left	melanoma	choroid	enucleation	2017-10-03	eye	Yes	melanoma	mixed	2017-11-09	Yes	mlpa, 1pxloss, 3x1, 6pxloss, 8qxpoly	Bad														2020-11-01				6/6	Hand Movements	6/6	Artificial Eye	17.7	14.5	8.5
male	2017-10-02	53	left	melanoma	choroid	proton beam radiotherapy	2017-11-24	choroidal biopsy	Yes	melanoma	spindle B	2017-12-07	No	mlpa, msa, 3xAI	Good									2017-11-24	25 gauge bx								6/6	6/6-2	6/6	6/4.8-1	9.7	9.4	3
male	2017-10-02	46	right	melanoma	choroid	proton beam radiotherapy	2017-11-28	choroidal biopsy	Yes	melanoma	epithelioid	2017-12-07	Yes	mlpa, msa, 3xploss	Uncertain									2017-11-28	25 gauge bx								6/60	6/3.8	Perception of Light	6/9	10.2	9.8	4
female	2017-10-02	40	left	melanoma	choroid	plaque radiotherapy	2017-11-07	choroidal biopsy	Yes	melanoma	spindle B	2017-12-07	Yes	mlpa, msa, 3xploss	Uncertain									2017-11-07	25 gauge bx								6/6	6/6	6/9	6/12	10.8	7.6	2.4
male	2017-10-02	57	left	melanoma	choroid	plaque radiotherapy																											6/12	6/9.5	6/6	Counting Fingers	10.8	9.7	2.8
male	2017-10-02	62	left	melanoma	choroid	enucleation	2017-10-03	eye	Yes	melanoma	spindle B	2017-11-09	No	mlpa, 1px2, 3x2, 6pxpoly, 8x2	Good																		6/6	6/6	6/6	6/6	15.3	8.8	7.4
female	2019-09-09	45	right	melanoma	ciliary body	plaque/FNAB-TS	2019-09-24	choroidal biopsy	Yes	melanoma	spindle B	2019-10-03	No	mlpa, msa, 3x2	Good																		6/6	6/6	6/6	6/6	9.8	9.2	4.2
female	2017-10-09	81	right	melanoma	ciliary body	enucleation																								2021-01-30	unknown		6/24+2	6/7.5+2	Artificial Eye	6/6	17.7	16.3	10.5
male	2017-11-06	71	right	melanoma	choroid	plaque radiotherapy																			Observation								6/7.5	6/3.8	Hand Movements	6/6	12.8	11.9	5.7
male	2017-10-23	63	left	melanoma	choroid	proton beam radiotherapy																											6/6	6/6-2	6/5	Counting Fingers	14.7	9.2	3
male	2017-10-16	62	left	melanoma	choroid	proton beam radiotherapy	2017-11-24	choroidal biopsy	Yes	melanoma	epithelioid	2017-12-07	Yes	mlpa, 1px2, 3x1, 6x2, 8qxpoly	Bad									2017-11-24	25 gauge bx					2022-06-01	liver metastases		6/6-1	6/7.5	6/7.5	6/6	9.9	9.4	3.7
female	2017-10-16	52	left	melanoma	iris	observation at home hospital																											6/6-2	6/4.8	6/6-2	6/4.8	3.9	3.9	1.3
male	2017-10-16	65	left	melanoma	iris	proton beam radiotherapy	2022-01-25	eye	Yes	melanoma										2022-01-25						2021-06-29							6/4.8	6/4.8	6/5	Artificial Eye	2.8	2.2	1.1
female	2017-10-16	85	right	melanoma	conjunctiva	excision	2017-10-17	conjunctival biopsy	Yes	melanoma									2017-11-07														6/9.5	6/15-1	6/7.5-2	6/9.5
male	2017-10-16	42	right	melanoma	choroid	endoresection and plaque	2017-10-17	endoresection specimen	Yes	melanoma	epithelioid	2017-11-09	Yes	mlpa, 1px2, 3x1, 6xgain, 8qxpoly, msa nov23, 3x2	Bad					2023-08-24								27/02/2018 27/02/2018	2022-12-05				6/24	6/6	Artificial Eye	6/5	16.5	15.2	8.3		2023-08-17
female	2017-10-16	55	left	melanoma	choroid	proton beam radiotherapy	2017-11-24	choroidal biopsy	Yes	melanoma	spindle B	2017-12-07	No	mlpa, msa, 3x2	Good									2017-11-24	25 gauge bx								6/6-1	6/15-1	6/6	Perception of Light	16.3	16	3.8
male	2017-10-23	87	left	melanoma	choroid	plaque radiotherapy																											6/9.5-1	6/60	6/6	6/12-1	7.5	7.4	2
female	2017-10-23	47	right	melanoma	choroid	endoresection and plaque	2017-10-24	endoresection specimen	Yes	melanoma	spindle B	2017-11-09	No	mlpa, 1px2, 3x2, 6x2, 8qxpoly	Good													06/02/2018 06/02/2018					6/9.5	6/6	6/9	6/6	12.1	11.6	9.4
female	2017-10-23	71	right	melanoma	choroid	plaque radiotherapy																											6/4.8-2	6/6-1	6/60	6/6	10.6	9.7	1.9
female	2017-10-23	32	right	melanoma	iris	proton beam radiotherapy																											6/4.8	6/4.8	6/6	6/5	3.3	2.8	1.2
female	2017-10-23	82	right	melanoma	conjunctiva	conjunctival biopsy	2017-11-10	conjunctival biopsy	Yes	melanoma																				2020-04-11	unknown		6/12-1	6/9.5-2	6/12-1	6/9.5-2
male	2017-10-23	50	left	melanoma	choroid	endoresection and plaque	2017-10-31	endoresection specimen	Yes	melanoma	mixed	2017-12-07	No	mlpa, msa, 3x2	Good																		6/4.8	6/6-1	6/5	Hand Movements	9.6	5.8	6.5
female	2017-10-30	36	right	melanoma	iris	proton beam radiotherapy																											6/4.8-1	6/4.8	6/6	6/5	2.3	2.1	1.7
female	2017-10-30	66	right	melanoma	choroid	proton beam radiotherapy																											6/7.5	6/4.8	6/9	6/6	3.4	3.1	1.1
male	2017-10-30	69	right	melanoma	choroid	plaque radiotherapy																											6/24+2	6/19-1	6/19	6/9.5	10.5	7.7	3.7
male	2017-10-30	77	left	melanoma	ciliary body	referred to ophthalmologist	2017-11-20	eye	Yes	melanoma	epithelioid	2017-12-07	Yes	mlpa, 1px2, 3x1, 6x2, 8qxpoly	Bad														2017-11-01	2017-12-30	definite metastatic melanoma		6/7.5-1	6/15-1	6/7.5-1	6/15-1	20.7	14.5	14.7
male	2017-10-30	75	right	melanoma	ciliary body	proton beam radiotherapy																						07/05/2019 02/08/2019 14/11/2019 21/02/2020 15/05/2020 05/06/2020 24/07/2020 12/11/2020 28/07/2022 27/07/2023					6/7.5+1	6/60-2	Counting Fingers	Counting Fingers	15.3	15.3	11.8
female	2017-11-20	51	left	melanoma	conjunctiva	plaque radiotherapy																											Counting Fingers	6/4.8	Counting Fingers	6/4.8
female	2017-11-06	68	left	melanoma	conjunctiva	plaque radiotherapy																											6/6-1	6/30-2	6/6-1	6/30-2
female	2017-11-06	90	left	melanoma	conjunctiva	treatment elsewhere																											6/7.5	6/12	6/15-1	6/15
male	2017-11-06	57	left	melanoma	choroid	proton beam radiotherapy	2017-12-29	vitrectomy	Yes	melanoma	epithelioid	2018-02-14	No	mlpa, msa, 3x2	Good											2017-12-29		16/01/2018 12/10/2018 12/10/2018					6/6-1	6/6+1	6/5	Counting Fingers	13.8	7.8	8.7
female	2017-11-06	53	right	melanoma	iris	proton beam radiotherapy																											6/4.8+1	6/3.8	6/6	6/5	3.1	3	1.4
male	2017-11-06	35	right	melanoma	choroid	enucleation	2017-11-14	eye	Yes	melanoma	spindle B	2017-12-07	No	mlpa, 1px2, 3x2, 6pxoly, 8x2	Good																		6/6	6/3-2	6/6	6/3-2	12.6	11.7	8.5
male	2017-11-06	32	right	melanoma	choroid	enucleation	2017-11-14	eye	Yes	melanoma	spindle B	2017-12-07	No	mlpa, 1px2, 3x2, 6pxpoly, 8x2	Good																		6/24+2	6/7.5+2	Artificial Eye	6/6	11.9	11.6	6.3
male	2017-11-27	60	left	melanoma	choroid	plaque/FNAB-TS	2017-11-28	choroidal biopsy	Yes	melanoma	spindle B	2018-01-08	Yes	mlpa, 1px2, 3xploss, 6x2, 8qx2	Uncertain																		6/7.5	6/3.8-2	6/6+2	6/4.8-2	13	10.4	4.8
female	2017-11-13	52	left	melanoma	choroid	proton beam radiotherapy	2017-12-15	choroidal biopsy	Yes	melanoma	spindle B	2018-01-08	No	mlpa, msa, 3x2	Good									2017-12-15	25 gauge bx								6/6-1	Counting Fingers	6/4.8-1	Hand Movements	13.7	11.8	3.1
female	2017-11-13	57	right	melanoma	choroid	plaque/FNAB-TS	2017-12-05	choroidal biopsy	Yes	melanoma	spindle B	2018-01-08	Yes	mlpa, msa, 3xploss	Uncertain								2018-01-19										6/4.8-1	6/9.5	6/9	6/6	14.4	9.5	4.5
male	2017-11-13	67	right	melanoma	choroid	proton beam radiotherapy																											Hand Movements	6/7.5	Counting Fingers	6/6-1	9.4	7.9	2.7
female	2017-11-13	82	right	melanoma	choroid	enucleation	2017-11-28	eye	Yes	melanoma	mixed	2017-12-07	No	mlpa, 1px2, 3x2, 6pxpoly, 8x2	Good																		Hand Movements	6/7.5	Artificial Eye	6/9.5-2	14.7	13.9	9.9
female	2017-11-27	23	right	melanoma	choroid	plaque radiotherapy																						2021-01-07					6/7.5+2	6/6-2	6/12	6/5	13.7	12.8	4.6
male	2017-11-13	73	left	melanoma	ciliary body	proton beam radiotherapy																											6/4.8-2	Counting Fingers	6/6	6/60	9	6.5	2.7
female	2017-11-13	72	left	melanoma	ciliary body	plaque radiotherapy																								2022-05-04			6/48	6/38-2	Counting Fingers	Counting Fingers	14.7	12	4.9
male	2017-11-13	82	right	melanoma	choroid	plaque radiotherapy																											6/4.8-2	6/12+1	6/7.5	6/7.5	8.7	7.6	1.9
male	2017-11-13	55	right	melanoma	choroid	proton beam radiotherapy	2018-01-26	choroidal biopsy	Yes	melanoma	epithelioid	2018-02-14	Yes	mlpa, msa, 3x1	Bad									2018-01-26	25 gauge bx								6/3.8	6/4.8	6/5	6/5	11.5	11.3	4.5
male	2017-11-20	65	right	melanoma	choroid	proton beam radiotherapy	2018-01-16	choroidal biopsy	Yes	melanoma	spindle B	2018-02-14	No	mlpa, msa, 3x2	Good									2018-01-16	25 gauge bx								6/6	6/6	6/9	6/5	13.4	11.9	2.5
male	2017-11-20	39	left	melanoma	choroid	plaque radiotherapy																											6/3	6/3	6/5	6/5	12.4	12.4	3.6
female	2017-11-20	64	right	melanoma	choroid	proton beam radiotherapy	2018-01-12	choroidal biopsy	Yes	melanoma	spindle B	2018-02-14	No	mlpa, msa, 3x2	Good									2018-01-12	25 gauge bx								6/6-2	6/6-2	6/12	6/6	13.1	12.6	3.3
male	2017-11-27	63	right	melanoma	choroid	enuc at home hospital	2017-12-05	eye	Yes	melanoma	epithelioid	2018-01-08	Yes	mlpa, 1px2, 3x1, 6x2, 8qxpoly	Bad														2018-01-25	2018-08-13	definite metastatic melanoma		No Light Perception	6/7.5	Artificial Eye	6/7.5	19.4	19.4	13.4
female	2017-11-27	55	right	melanoma	ciliary body	enucleation	2017-12-08	eye	Yes	melanoma	epithelioid	2018-01-08	No	mlpa, 1px2, 3x1, 6xgain, 8qxpoly	Bad																		6/15-2	6/4.8+2	Artificial Eye	6/5	15.2	14.2	13.4
male	2017-11-27	67	left	melanoma	choroid	plaque/FNAB-TS	2017-12-12	choroidal biopsy	Yes	melanoma	spindle B	2018-01-08	Yes	mlpa, msa, 3x1	Bad					2020-11-03													6/6	6/6	6/6	Artificial Eye	10.3	8.2	3.5		2020-10-29	Yes	No	Yes
male	2017-11-27	53	left	melanoma	choroid	proton beam radiotherapy																	2018-01-12							2021-12-13	definite metastatic melanoma	Spread to liver and spine	6/4.8	6/6-1	6/4.8	6/48	14.8	11.9	6.6
male	2017-11-27	42	left	melanoma	ciliary body	local resection	2018-01-02	tumour	Yes	melanoma	spindle B	2018-01-24	Yes	mlpa, 1pxloss, 3x1, 6x2, 8qxpoly	Bad											2018-02-06		17/07/2018 17/07/2018	2018-09-27	2020-02-07	definite metastatic melanoma		6/4.8	6/4.8-2	6/3.8-1	Counting Fingers	13.3	12.8	13.1
female	2017-11-07	62	right	melanoma	choroid	enuc at home hospital	2017-12-11	eye	Yes	melanoma	spindle B	2018-04-13	No	mlpa, msa, 3x2	Good																		Perception of Light	6/7.5-2	Perception of Light	6/7.5-2	18.8	10.6	13.6
female	2017-11-27	54	left	melanoma	choroid	plaque/FNAB-TS	2019-01-15	choroidal biopsy	Yes	melanoma	spindle B	2019-02-06	No	mlpa, msa, 3x2	Good																		6/4.8	6/6	6/4.8-1	6/9.5-1	9.9	9.5	1.8
female	2022-02-07	77	right	melanoma	iris	observation																											6/18	6/18	6/24	6/24	2.5	2.4	1
male	2017-12-04	65	left	melanoma	choroid	proton beam radiotherapy																											6/6	6/6	6/3.8-2	6/3.8-2	8.2	7.7	2.3
female	2017-12-04	53	right	melanoma	choroid	proton beam radiotherapy																											6/6	6/4.8	6/9.5+2	6/3.8-1	7.2	7.2	1.9
male	2017-12-04	68	left	melanoma	choroid	proton beam radiotherapy																											6/6	6/6	6/6	6/7.5	7	6.1	2.8
male	2017-12-18	63	left	melanoma	choroid	proton beam radiotherapy	2018-01-26	choroidal biopsy	Yes	melanoma	spindle B	2018-02-14	No	mlpa, msa, 3x2	Good									2018-01-26	25 gauge bx								6/6	6/6	6/6	6/6	7.4	7.1	2.8
female	2017-12-11	81	left	melanoma	ciliary body	plaque/FNAB-TS	2018-01-16	choroidal biopsy	Yes	melanoma	spindle B	2018-02-14	Yes	mlpa, msa, 3xploss	Uncertain															2018-12-06	unknown		6/7.5-1	6/7.5-2	6/38-1	6/6-2	4.5	4.4	2.2
male	2017-12-18	79	right	melanoma	ciliary body	plaque radiotherapy																											6/12	6/7.5	6/7.5-1	6/6	6.3	3.7	2.3
female	2017-12-18	55	left	melanoma	choroid	proton beam radiotherapy																	2018-02-09										6/6	6/15	6/6	6/30-1	11.6	9.2	4.3
male	2017-12-18	59	left	melanoma	choroid	proton beam radiotherapy	2018-01-26	choroidal biopsy	Yes	melanoma	spindle B	2018-02-14	No	mlpa, msa, 3x2	Good								2018-01-26	2018-01-26	25 gauge bx					2021-04-29	definite metastatic melanoma		6/6	6/7.5-1	6/9	6/15	14.1	11.7	5
male	2017-12-18	70	right	melanoma	choroid	plaque/FNAB-TS	2018-01-16	choroidal biopsy	Yes	melanoma	spindle B	2018-02-14		mlpa, msa, insufficient material	Uncertain																		6/6-1	6/7.5+2	6/38	6/7.5-2	16.1	14.1	5.5
female	2018-01-29	30	left	melanoma	choroid	proton beam radiotherapy																				2022-10-04							6/4.8-1	6/4.8+2	6/5	Hand Movements	4	4	1
female	2018-06-18	65	left	melanoma	choroid	enucleation	2019-04-09	eye	Yes	melanoma	epithelioid	2019-06-06	Yes	mlpa, msa, 3x1	Bad														2020-03-09	2020-09-13	definite metastatic melanoma		6/9.5	Perception of Light	6/7.5+2	Artificial Eye	11.8	10.9	16.3
female	2018-01-08	67	left	melanoma	ciliary body	enucleation	2018-01-09	eye	Yes	melanoma	epithelioid	2018-01-24	Yes	mlpa, 1pxloss, 3x1, 6xgain, 8qx2	Bad															2020-02-05	unknown		6/19+1	6/24+2	6/19+1	Artificial Eye	17.8	10.8	6.9
female	2018-01-08	59	right	melanoma	iris	proton beam radiotherapy																											6/7.5+2	6/6	6/15	6/6	2.8	2.6	1.1
female	2018-01-08	57	right	melanoma	choroid	endoresection and plaque	2018-01-30	endoresection specimen	Yes	melanoma	spindle B	2018-03-07	No	mlpa, 1px2, 3x2, 6pxpoly, 8qxpoly	Good				2021-02-16	2022-02-18								25/05/2018 12/04/2021					6/9.5	6/6	Artificial Eye	6/5	14.6	13.4	7.4		2021-01-28		Yes
male	2018-01-08	60	right	melanoma	ciliary body	proton beam radiotherapy	2019-03-26	eye	Yes	melanoma	epithelioid	2019-04-17	Yes	mlpa, 1px2, 3x1, 6pxgain, 8qxpoly	Bad					2019-03-26									2019-05-20				6/7.5	6/9.5	Artificial Eye	6/4.8	22.6	18.1	7.3		2019-03-07
female	2018-01-15	25	right	melanoma	ciliary body	proton beam radiotherapy	2018-02-23	choroidal biopsy	Yes	melanoma		2018-03-07	Yes	mlpa, msa, 3x1	Bad									2018-02-23	ts bx								6/6-1	6/3.8	6/6	6/3	11.1	8.5	3.4
female	2018-01-22	50	left	melanoma	choroid	plaque radiotherapy																											6/4.8	6/4.8-1	6/5	6/6	11.2	10.7	4.2
male	2018-01-22	70	right	melanoma	choroid	enuc at home hospital																											6/6	6/12	6/6	6/12	17.3	14.7	7.5
male	2018-01-22	60	right	melanoma	choroid	proton beam radiotherapy																											6/6-2	6/7.5	6/6-1	6/6-1	4	3.4	1.1
male	2018-01-22	54	right	melanoma	ciliary body	enuc at home hospital																								2020-02-29	unknown		Perception of Light	6/9.5	Perception of Light	6/9.5	14.7	13	16.4
male	2018-01-22	58	right	melanoma	choroid	enucleation	2018-03-16	eye	Yes	melanoma	mixed	2018-04-13	Yes	mlpa, 1pxloss, 3x1, 6x2, 8qxpoly	Bad														2018-12-01				Perception of Light	6/12-1	Artificial Eye	6/7.5	21.1	16.7	11.5
male	2018-01-29	65	left	melanoma	choroid	proton beam radiotherapy																											6/7.5	6/19	6/6-1	6/15	3.5	2.8	1.2
female	2018-01-29	89	right	melanoma	choroid	plaque radiotherapy																											6/12	6/7.5	6/9.5-2	6/4.8	14.1	13.4	3.2
male	2018-02-05	83	right	melanoma	choroid	vitrectomy	2018-04-17	vitrectomy	Yes	melanoma	spindle B	2018-07-10	Yes	1pxloss, 3xploss, 6pxgain, 8qxpoly	Uncertain					2018-06-01										2018-11-28	unknown		Counting Fingers	6/3.8-1	Artificial Eye	6/4.8-1	21	16	3.7
female	2018-02-05	68	left	melanoma	choroid	proton beam radiotherapy	2018-02-06	choroidal biopsy	Yes	melanoma	spindle B																						6/6	6/6	6/5	6/36	10.2	9.2	2.3
male	2018-02-05	63	right	melanoma	choroid	Declined treatment																											6/7.5+2	6/6-1	6/30	6/6	7.1	6.3	2.3
female	2018-02-05	82	left	melanoma	ciliary body	enuc at home hospital	2018-02-27	eye	Yes	melanoma	epithelioid	2018-06-14	Yes	mlpa, 1px2, 3x1, 6x2, 8qxpoly	Bad																		6/6-1	6/12	6/6-1	Artificial Eye	22	10.9	5.7
male	2018-02-05	52	right	melanoma	choroid	plaque/FNAB-TS	2018-02-13	choroidal biopsy	Yes	melanoma	spindle B	2018-03-07	No	mlpa, msa, 3x2	Good																		6/4.8-1	6/6	6/3.8	6/3.8	12.1	9.2	5.3
female	2018-02-05	42	right	melanoma	choroid	enuc at home hospital	2018-03-13	eye	Yes	melanoma	mixed	2018-04-13	Yes	mlpa, 1px2, 3x1, 6xgain, 8qx2	Bad																		6/60-1	6/4.8-1	Artificial Eye	6/4.8-1	14.6	9.4	9.2
female	2018-02-05	34	left	melanoma	choroid	proton beam radiotherapy																											6/6-2	6/6-1	6/6	6/18	12.8	11.3	3.9
male	2018-02-05	42	right	melanoma	choroid	proton beam radiotherapy	2018-02-20	choroidal biopsy	Yes	melanoma	spindle B															2021-05-04							6/4.8	6/4.8	6/15	6/4	7.8	6.4	1.6
male	2018-02-12	52	right	melanoma	choroid	proton beam radiotherapy	2018-03-27	choroidal biopsy	Yes	melanoma	spindle B	2018-04-13	No	mlpa, msa, 3x2	Good									2018-03-27	25 gauge bx								6/6-2	6/6-1	6/18	6/9	11.3	8.2	2.1
male	2018-02-12	82	left	melanoma	choroid	plaque radiotherapy	2018-02-13	choroidal biopsy	Yes	melanoma	spindle B																						6/7.5+2	6/7.5+1	6/9.5-2	6/12	14.4	12.2	2.4
male	2018-02-12	52	left	melanoma	choroid	Declined treatment																											6/7.5	6/12-1	6/7.5	6/12-1	10.2	9.2	2.6
male	2018-02-12	71	left	melanoma	choroid	plaque radiotherapy																											6/6	6/6	6/6	6/6	9.4	9	2.5
female	2018-03-12	71	right	melanoma	ciliary body	observation at home hospital													2024-02-20														6/9.5	6/9.5	6/6	6/6	3.5	2.8	1.3
male	2018-02-26	45	left	melanoma	choroid	proton beam radiotherapy	2018-02-27	choroidal biopsy	No																								6/4.8-1	6/6+2	6/4.8-2	6/6	8	5.3	2.2
female	2018-02-26	82	right	melanoma	conjunctiva	excision	2018-02-27	conjunctival biopsy	Yes	melanoma	epithelioid								2018-04-03														Counting Fingers	6/9.5	6/12	6/9.5
male	2018-02-26	51	right	melanoma	iris	proton beam radiotherapy																											6/4.8	6/4.8	6/12	6/6	2.7	2.1	0.8
male	2018-02-26	56	right	melanoma	choroid	proton beam radiotherapy																											6/4.8-1	6/4.8-1	6/6	6/4.8	7.5	6.8	2.1
male	2018-02-26	50	left	melanoma	ciliary body	enucleation	2018-02-27	eye	Yes	melanoma	epithelioid	2018-03-07	Yes	mlpa, 1pxloss, 3x1, 6xgain, 8qxpoly	Bad																		6/4.8	6/15	6/4.8	Artificial Eye	21.2	13.9	11.5
female	2018-03-12	43	left	melanoma	choroid	proton beam radiotherapy	2018-04-27	choroidal biopsy	Yes	melanoma	epithelioid	2018-05-23	No		Good									2018-04-27	25 gauge bx								6/3.8-1	6/7.5-1	6/3.8-1	6/7.5-1	7.8	7.2	2.9
male	2018-03-05	68	left	melanoma	choroid	proton beam radiotherapy																											6/4.8+1	6/6+1	6/4.8+1	6/6+1	17.2	16.2	6.9
female	2018-03-05	42	right	melanoma	ciliary body	proton beam radiotherapy	2018-04-27	choroidal biopsy	Yes	melanoma	spindle B	2018-05-23	Yes	mlpa, 1px2, 3x1, 6xgain, 8qx2	Uncertain									2018-04-27	ts bx			10/01/2020 24/04/2020 09/07/2020 09/10/2020 07/01/2021 27/05/2021					6/7.5	6/4.8	Counting Fingers	6/5	16.9	14.5	9.2
male	2018-03-05	71	left	melanoma	choroid	enucleation	2018-03-16	eye	Yes	melanoma	spindle B	2018-04-13	Yes	mlpa, 1pxloss, 3x1, 6x2, 8qxpoly	Bad																		6/7.5	Hand Movements	6/9	Artificial Eye	17.9	17.8	12.7
male	2018-03-05	62	left	melanoma	iris	proton beam radiotherapy																											6/6-1	6/4.8-1	6/4	6/6	2.6	2.2	0.8
male	2018-03-05	63	right	melanoma	choroid	plaque radiotherapy	2018-04-17	choroidal biopsy	Yes	melanoma	epithelioid	2018-05-23	No	mlpa, msa, 3x2	Good																		6/6	6/6-1	6/6	6/6	9.5	8.5	2.6
male	2018-04-09	72	left	melanoma	choroid	proton beam radiotherapy																											6/6	6/4.8-2	6/6	Perception of Light	4.9	4.7	1.4
female	2018-03-05	65	right	melanoma	choroid	plaque radiotherapy																											6/6	6/4.8	6/6	6/5	6.3	5	2.1
female	2018-06-11	72	left	melanoma	choroid	proton beam radiotherapy																											6/6	Perception of Light	6/6	Perception of Light	16.5	16.2	8.5
male	2018-03-12	39	left	melanoma	conjunctiva	excision	2018-03-13	conjunctival biopsy	Yes	melanoma									2018-04-24														6/4.8-1	6/6	6/6	6/6
female	2018-03-12	60	right	melanoma	choroid	proton beam radiotherapy	2019-02-15	choroidal biopsy	Yes	melanoma	spindle B	2019-02-28	No	mlpa, msa, 3x2	Good									2019-02-15	25 gauge bx								6/4.8-1	6/4.8-1	6/6	6/6	9.7	8	1.5
male	2018-03-12	68	left	melanoma	choroid	plaque radiotherapy elsewhere																											6/6	Counting Fingers	6/3.8-1	Counting Fingers	4.7		2
female	2018-03-19	45	left	melanoma	choroid	treatment elsewhere	2018-03-20	choroidal biopsy	Yes	melanoma	spindle B	2018-04-11		mlpa, msa, not reported - insufficient material																			6/6	6/7.5	6/6	6/7.5	9.5	7	1.7
female	2018-03-12	70	right	melanoma	choroid	proton beam radiotherapy	2018-05-08	choroidal biopsy	Yes	melanoma	spindle B	2018-05-21	No	mlpa, msa, 3x2	Good									2018-05-08	25 gauge bx	2018-06-12		2019-03-12					6/15	6/9.5	Perception of Light	6/12	10.7	9.6	3.6
male	2018-04-09	56	left	melanoma	conjunctiva	excision													2018-05-08														6/4.8	6/7.5	6/5	Counting Fingers
female	2018-03-19	46	right	melanoma	choroid	treatment elsewhere																											Counting Fingers	6/4.8	Counting Fingers	6/4.8	99	99	99
male	2018-03-19	55	left	melanoma	choroid	plaque radiotherapy																								2019-03-20	unknown		6/7.5	6/9.5	6/7.5	6/9.5	8.4	7.5	2.5
male	2018-03-19	45	left	melanoma	choroid	proton beam radiotherapy	2018-05-08	choroidal biopsy	Yes	melanoma	spindle B	2018-05-23	No	mlpa, msa, 3x2	Good									2018-05-08	25 gauge bx								6/6-1	6/12-2	6/4.8-2	6/12	5	4.9	1.5
female	2018-03-26	56	left	melanoma	choroid	plaque radiotherapy																											6/6	6/6	6/6	Counting Fingers	8.8	8.6	2.5
male	2018-03-26	53	right	melanoma	choroid	proton beam radiotherapy																											6/6	6/4.8	Perception of Light	6/5	6.8	6.1	2.5
male	2018-03-26	53	left	melanoma	iris	plaque radiotherapy	2018-03-27	iris biopsy	No			2018-05-11		mlpa, msa, not reported - insufficient material																			6/6	6/6	6/7.5	6/7.5	2.9	2.6	1.1
female	2018-03-26	75	left	melanoma	choroid	treatment elsewhere	2018-05-15	choroidal biopsy	Yes	melanoma	spindle B	2018-06-27	Yes	mlpa, msa, 3xploss	Uncertain									2018-05-15	25 gauge bx					2018-11-19	unknown		6/9.5	Perception of Light	6/7.5	Perception of Light	10.6	9.2	2.5
female	2018-03-26	46	right	melanoma	choroid	proton beam radiotherapy	2018-07-06	choroidal biopsy	Yes	melanoma	spindle B	2018-07-26	Yes	mlpa, 1px2, 3x1, 6x2, 8qx2	Uncertain					2020-09-08				2018-07-06	25 gauge bx			2019-11-19					Hand Movements	6/6	Artificial Eye	6/5	13.4	12.1	3.8		2020-08-06
male	2018-07-02	71	left	melanoma	choroid	proton beam radiotherapy	2018-08-24	choroidal biopsy	Yes	melanoma	epithelioid	2018-09-25	No	mlpa, msa, 3x2	Uncertain									2018-08-24	27g bx								6/6+1	6/6-2	6/7.5	6/7.5	17.3	13.8	6
male	2018-04-30	58	left	melanoma	choroid	plaque radiotherapy	2018-06-22	choroidal biopsy	Yes	melanoma	spindle B	2018-07-26	No	mlpa, msa, 3x2	Good									2018-06-22	25 gauge bx								6/3	6/7.5	6/6	6/15	9.3	8.5	2.1
female	2018-04-09	68	left	melanoma	ciliary body	enucleation	2018-04-10	eye	Yes	melanoma	epithelioid	2018-05-23	Yes	mlpa, 1pxloss, 3x1, 6x2, 8qxpoly	Bad																		6/4.8-1	6/9.5-2	6/4.8-1	Artificial Eye	14.2	14.2	4.4
female	2018-04-09	44	left	melanoma	choroid	enucleation								patient does not wish to know path/cyto results															2019-08-01				6/4.8-2	6/6-2	6/4.8-1	Artificial Eye	13.6	9.2	12.2
female	2018-04-09	77	right	melanoma	choroid	plaque radiotherapy	2018-06-08	choroidal biopsy	Yes	melanoma	spindle B	2018-06-27	Yes	mlpa, msa, 3x1	Bad									2018-06-08	25 gauge bx			2019-02-06					6/4.8	6/6	6/9	6/6	7.3	7.2	1.4
male	2018-04-16	47	right	melanoma	conjunctiva	excision													2018-06-19											2019-06-24	unknown		Counting Fingers	6/7.5-1	Counting Fingers	6/7.5-1
male	2018-04-16	57	left	melanoma	choroid	proton beam radiotherapy																											6/6-1	6/19	6/3.8	6/6	7.4	7	2
male	2018-04-16	67	left	melanoma	choroid	plaque radiotherapy	2022-02-01	choroidal biopsy	Yes	melanoma	epithelioid	2022-02-07	No	mlpa, msa, 3x2	Uncertain									2022-02-01	25 gauge bx	2022-03-08							6/6-2	6/6	6/6	6/6	7.4	7.1	2.3
male	2018-04-16	36	right	melanoma	choroid	enucleation	2018-04-20	eye	Yes	melanoma	mixed	2018-05-23	Yes	mlpa, 1px2, 3pxploss, 6xgain, 8qx2	Bad																		Perception of Light	6/6	Artificial Eye	6/6	15.8	13.6	10.5
female	2019-04-01	69	right	melanoma	choroid	proton beam radiotherapy																											6/7.5-2	6/7.5	6/7.5	6/7.5	7.2	6.8	1.6
female	2018-04-23	79	right	melanoma	choroid	plaque radiotherapy																											6/4.8	6/6	6/9.5-1	6/6-2	6	5.2	1.3
female	2018-04-23	79	left	melanoma	choroid	plaque radiotherapy																											6/6	6/30	6/9.5+2	6/38-1	9.3	8.6	1.7
male	2018-04-23	36	left	melanoma	conjunctiva	excision													2018-05-22														6/6	6/4.8	6/6	6/5
male	2018-04-23	89	right	melanoma	choroid	plaque radiotherapy																											6/38	6/12	Counting Fingers	6/9	13.2	11.3	4.5
female	2018-04-30	26	left	melanoma	choroid	plaque radiotherapy																											6/6+2	6/6-2	6/6	6/4.8-1	6.1	5.9	1.6
female	2018-04-30	10	left	melanoma	choroid	endoresection and plaque	2018-05-08	endoresection specimen	Yes	melanoma	spindle B	2018-06-14	Yes	mlpa, 1px2, 3x1, 6x2, 8qxpoly	Bad									2018-11-06	roo								6/4.8	6/60-1	6/4	6/7.5	14.1	14	7.7
male	2018-04-30	63	right	melanoma	choroid	proton beam radiotherapy	2019-11-12	choroidal biopsy	Yes	melanoma	spindle B	2019-11-25	Yes	mlpa, msa, 3xploss	Uncertain									2019-11-12	25 gauge bx								6/6-1	6/4.8	Counting Fingers	6/5	5.1	3.2	0.7
female	2018-04-30	27	left	melanoma	choroid	plaque radiotherapy																											6/6-1	6/6+2	6/6	6/6	7.4	6.9	1.5
female	2018-04-30	86	right	melanoma	choroid	plaque radiotherapy																							2018-09-03	2018-10-27	definite metastatic melanoma		6/6	6/6	6/9.5	6/9.5+2	16.1	14.6	6.4
male	2018-04-30	89	right	melanoma	choroid	enucleation	2018-05-08	eye	Yes	melanoma	epithelioid	2018-06-14	Yes	mlpa, msa, 1px2, 3x1, 6x2, 8qxpoly	Bad																		6/9.5+2	6/7.5+2	Artificial Eye	6/7.5+2	13.9	13.6	7.9
male	2018-05-14	76	right	melanoma	choroid	proton beam radiotherapy	2023-06-30	eye	Yes	melanoma	mixed	2023-07-11	Yes	msa, 3x1	Bad					2023-06-30								2023-01-27					6/19+2	6/48-1	No Light Perception	6/18	5.6	4.4	2.2		2022-09-22
male	2018-05-14	67	left	melanoma	choroid	plaque radiotherapy																											6/7.5+1	6/9.5+1	6/7.5	6/7.5	6.7	5.7	0.8
male	2018-05-14	60	right	melanoma	iris	proton beam radiotherapy																											6/6	6/6	6/6-2	6/4.8	1.8	1.5	0.5
male	2018-05-14	79	right	melanoma	ciliary body	enucleation	2018-05-15	eye	Yes	melanoma	epithelioid	2018-06-15	Yes	mlpa, 1pxloss, 3x1, 6x2, 8qxpoly	Bad														2019-08-01				6/24	6/6-2	Artificial Eye	6/9.5-2	19	17	10.4
female	2018-05-14	39	right	melanoma	choroid	proton beam radiotherapy																											6/6	6/4.8	6/15	6/5	4.8	4	1.2
female	2018-05-14	74	left	melanoma	choroid	plaque radiotherapy																											6/15+2	6/7.5-1	6/19	6/6	7	5.6	1.4
male	2018-05-14	64	right	melanoma	choroid	proton beam radiotherapy																											6/6	6/7.5-1	6/12	6/6	10.8	8.5	1.8
female	2018-05-21	58	left	melanoma	iris	proton beam radiotherapy																											6/9.5-2	6/9.5	6/12	6/7.5	1.8	1	0.3
female	2018-05-21	51	left	melanoma	ciliary body	plaque radiotherapy																											6/4.8-1	6/4.8-1	6/5	6/12	9.1	7.5	3.9
female	2018-05-21	49	left	melanoma	choroid	plaque/FNAB-TS	2020-12-01	choroidal biopsy	Yes	melanoma	spindle B	2020-12-22	No	mlpa, msa, 3xAI	Good																		6/6	6/6	6/6	6/5	8.1	7	2.6
female	2018-05-21	55	right	melanoma	ciliary body	plaque radiotherapy	2018-06-14	choroidal biopsy	Yes	melanoma	spindle B	2018-06-27	No	mlpa, msa, 3x2	Good																		6/6	6/3.8-1	6/6	6/6-1	6.5	6.5	2.6
male	2018-05-21	57	right	melanoma	choroid	plaque radiotherapy																											6/6	6/4.8-1	6/9	6/5	7.3	4.7	1.1
male	2018-05-21	61	left	melanoma	choroid	proton beam radiotherapy																											6/6-1	6/6	6/3.8-1	6/6	13.8	13.6	1.6
female	2018-05-21	83	left	melanoma	choroid	plaque radiotherapy																											6/9.5	6/7.5	6/7.5+2	6/7.5-2	8.6	8.5	1.5
female	2018-05-21	71	left	melanoma	choroid	plaque radiotherapy																											6/7.5	6/4.8	6/6	6/12	4.6	3.5	0.9
female	2018-06-04	72	right	melanoma	ciliary body	enucleation	2018-06-05	eye	Yes	melanoma	epithelioid	2018-06-15	Yes	mlpa, 1px2, 3x1, 6xloss, 8qxpoly	Bad														2023-02-01				Perception of Light	6/6	Artificial Eye	6/6	18.5	18.4	16.2
male	2018-06-04	66	right	melanoma	iris	proton beam radiotherapy																											6/7.5-1	6/7.5	6/6	6/5	3.1	3	0.2
male	2018-06-04	23	left	melanoma	iris	proton beam radiotherapy																											6/7.5-1	6/12	6/7.5	6/7.5-1	2.6	2	0.6
male	2018-06-04	71	right	melanoma	choroid	proton beam radiotherapy																											6/9.5	6/7.5-1	6/12	6/9.5	11.2	9.6	3.3
male	2018-06-11	81	left	melanoma	choroid	plaque radiotherapy																											6/6-2	6/6-1	6/6	6/6	9.4	7.1	2.1
female	2018-06-11	87	left	melanoma	choroid	plaque radiotherapy																											6/9.5	6/19-1	6/12	6/12	8.9	6.1	1.6
female	2018-06-11	41	left	melanoma	choroid	plaque radiotherapy	2018-10-02	choroidal biopsy	Yes	melanoma	spindle B	2018-11-20	No	mlpa, msa, 3x2	Good									2018-10-02	25 gauge bx								6/6	6/6	6/5	6/5	6.8	6.1	1.2
male	2018-06-18	68	left	melanoma	choroid	enucleation	2018-06-19	eye	Yes	melanoma	mixed	2018-07-09	Yes	mlpa, 1pxloss, 3x1, 6xloss, 8qxpoly	Bad														2021-05-01	2023-05-21	unknown		6/6	6/19	6/6	Artificial Eye	16.8	13.1	6.7
male	2018-06-18	91	left	melanoma	conjunctiva	observation at home hospital																								2018-10-08	unknown		6/19-1	Perception of Light	6/19-1	Perception of Light
male	2018-06-18	51	left	melanoma	choroid	plaque/FNAB-TS	2018-06-19	choroidal biopsy	Yes	melanoma	epithelioid	2018-07-26	Yes	mlpa, msa, 3x1	Bad														2020-06-01				6/6	6/6	6/4.8-2	6/4.8-2	13.7	13	4.5
female	2018-07-02	52	left	melanoma	choroid	Declined treatment																											6/3-1	Counting Fingers	6/3-1	Counting Fingers	14	11.3	9.9
female	2018-06-25	66	left	melanoma	choroid	enucleation	2018-06-26	eye	Yes	melanoma	epithelioid	2018-07-26	Yes	mlpa, 1px2, 3x1, 6x2, 8qxpoly	Bad																		6/4.8-1	6/7.5-1	6/4.8-1	6/7.5-1	16.3	13.1	5.4
male	2018-06-25	66	right	melanoma	choroid	plaque radiotherapy																											6/6-1	6/6-1	6/9.5	6/6	7.8	6	1.1
female	2018-06-25	74	left	melanoma	ciliary body	enucleation	2018-07-06	eye	Yes	melanoma	spindle B	2018-07-26	Yes	mlpa, 1pxloss, 3xploss, 6x2, 8qx2	Uncertain															2020-02-29	unknown		6/7.5-1	6/9.5	6/7.5-1	Artificial Eye	11.2	9.8	4.4
female	2018-06-25	37	right	melanoma	choroid	plaque radiotherapy	2018-08-14	choroidal biopsy	Yes	melanoma	spindle B	2018-09-06	No	mlpa, msa, 3x2	Good									2018-08-14	25 gauge bx								6/4.8-1	6/4.8	6/4.8-2	6/3.8-1	10.3	9.8	5.3
female	2018-06-25	82	right	melanoma	choroid	plaque radiotherapy																											6/9.5-1	6/7.5	6/7.5-1	6/9.5	9.9	8.2	1.8
female	2018-06-25	52	right	melanoma	choroid	proton beam radiotherapy																							2023-03-07				6/6-1	6/12	6/12	6/4	14.5	11.4	3.7
male	2018-06-25	46	left	melanoma	choroid	proton beam radiotherapy	2018-08-17	choroidal biopsy	Yes	melanoma	spindle B	2018-09-05	No	mlpa, msa, 3x2	Good									2018-08-17	27 gauge bx								6/7.5	6/6	6/7.5	6/6	9.3	8.2	1.7
female	2018-07-02	35	left	melanoma	ciliary body	enucleation	2018-07-03	eye	Yes	melanoma	spindle B	2018-07-27	No	mlpa, 1pxloss, 3x2, 6xgain, 8qxpoly	Uncertain																		6/4.8	6/6-1	6/4.8	6/6-1	15.3	14.2	10.1
male	2018-07-02	87	right	melanoma	choroid	enucleation	2018-07-03	eye	Yes	melanoma	epithelioid	2018-07-26	Yes	mlpa, 1px2, 3x1, 6x2, 8qxpoly	Bad																		No Light Perception	6/7.5	Artificial Eye	6/9	99	99	12
female	2018-07-02	24	left	melanoma	iris	proton beam radiotherapy																											6/4.8	6/4.8	6/6	6/6	2.3	2	0.8
female	2018-07-02	28	left	melanoma	iris	proton beam radiotherapy																											6/3.8+2	6/3.8-2	6/5	6/6	2.8	2.4	1.7
male	2018-07-09	48	left	melanoma	iris	Declined treatment																											6/3.8-1	6/3.8-2	6/3.8-1	6/3.8-2	3.1	2.8	1.6
male	2018-07-09	41	left	melanoma	choroid	proton beam radiotherapy	2018-10-19	choroidal biopsy	Yes	melanoma	spindle B	2018-11-20	Yes	mlpa, 1px2, 3xploss, 6x2, 8qx2	Uncertain									2018-10-19	25 gauge bx								6/6	6/12-1	6/6-1	Counting Fingers	9.8	7.8	3.3
male	2018-07-09	53	left	melanoma	choroid	proton beam radiotherapy																											6/6	6/7.5	6/6	6/9.5	10.8	9.2	3.5
male	2018-07-30	63	right	melanoma	choroid	enucleation	2018-08-21	eye	Yes	melanoma	mixed	2018-08-30	Yes	mlpa, 1px2, 3x1, 6xgain, 8qx2	Bad															2019-06-27	unknown		Hand Movements	6/12	Artificial Eye	6/6	15.2	11.2	8.2
male	2018-07-09	63	right	melanoma	choroid	proton beam radiotherapy																											6/4.8	6/9.5-1	6/9	6/7.5	5.6	4.8	1.2
male	2018-07-09	62	right	melanoma	ciliary body	plaque/FNAB-TS	2018-07-17	choroidal biopsy	Yes	melanoma	spindle B	2018-07-26	No	mlpa, msa, 3x2	Good													2018-09-04					6/9.5-1	6/3.8-2	6/12-1	6/3.8-1	5.5	4.4	2.5
male	2018-07-09	72	right	melanoma	choroid	enucleation	2018-07-17	eye	Yes	melanoma	mixed	2018-07-26	Yes	mlpa, 1px2, 3x1, 6x2, 8qxpoly	Bad																		6/9.5	6/6-1	Artificial Eye	6/6	13.7	13.1	8.7
female	2018-07-23	70	left	melanoma	choroid	plaque radiotherapy																											6/6-1	6/4.8-1	6/6-1	6/4.8-1	10.8	9.3	4
male	2018-07-16	85	right	melanoma	choroid	plaque radiotherapy																						2018-10-23					6/9.5	6/6	6/12	6/9.5	7.4	6.9	1.5
male	2018-07-16	66	right	melanoma	choroid	proton beam radiotherapy																								2020-04-19	unknown		6/15-1	6/6-1	6/7.5+1	6/6	6.9	6.7	1.6
female	2018-07-16	71	left	melanoma	ciliary body	plaque/FNAB-TS	2018-07-17	choroidal biopsy	Yes	melanoma	spindle B	2018-07-26	Yes	mlpa, msa, 3x1	Bad																		6/4.8-2	6/6	6/6	6/9	13.3	12.2	4.7
female	2018-07-16	85	right	melanoma	choroid	plaque radiotherapy																											6/7.5-1	6/7.5	6/12	6/7.5+2	7.8	6.7	1.6
male	2018-07-16	59	right	melanoma	choroid	proton beam radiotherapy	2018-09-14	choroidal biopsy	Yes	melanoma	spindle B	2018-10-08	Yes	mlpa, msa, 3xploss	Uncertain									2018-09-14	25 gauge bx								6/9.5	6/9.5	6/9.5	6/9.5	9.3	6.9	1.2
female	2018-07-16	72	right	melanoma	choroid	enucleation	2018-07-17	eye	Yes	melanoma	spindle B	2018-10-31	Yes	mlpa, msa, 3x1	Bad																		6/60-1	6/7.5	Artificial Eye	6/7.5	16.6	12.2	8.5
male	2018-07-16	71	right	melanoma	ciliary body	enuc at home hospital	2018-07-23	eye	Yes	melanoma	epithelioid	2018-11-20	Yes	mlpa, 1px2, 3x1, 6pxgain, 8qxpoly	Bad														2019-12-18	2021-09-01			Perception of Light	6/7.5	Artificial Eye	6/7.5	18.1	17.2	13.9
female	2018-07-23	67	left	melanoma	choroid	proton beam radiotherapy	2018-09-25	endoresection specimen	Yes	melanoma	spindle B	2018-10-10	Yes	mlpa, 1pxloss, 3x1, 6x2, 8qx2	Bad									2018-09-25	endoresection			2019-01-29					6/12	6/24	6/7.5	Counting Fingers	9	8.6	5.5
male	2018-07-23	75	left	melanoma	ciliary body	enucleation	2018-08-21	eye	Yes	melanoma	epithelioid	2018-09-05	Yes	mlpa, msa, 3x1	Bad														2019-04-30	2019-05-09	definite metastatic melanoma		6/4.8-2	6/6-1	6/4.8-2	Artificial Eye	99	99	4.5
male	2018-07-03	68	right	melanoma	choroid	not applicable																								2018-09-22	unknown		6/9.5-1	6/6	6/9.5-1	6/6	5.8	5.3	1.5
male	2018-07-23	85	left	melanoma	choroid	proton beam radiotherapy																								2020-03-03	unknown		6/6-1	6/9.5-1	6/7.5+2	Hand Movements	15.2	12.9	5.4
female	2018-07-23	62	right	melanoma	choroid	plaque radiotherapy																											6/4.8	6/4.8	6/4.8	6/6	10	6.9	1.5
female	2018-07-23	79	left	melanoma	iris	proton beam radiotherapy																						2019-05-31					6/9.5	6/15	6/9.5	6/6	4.5	3.4	1
female	2018-07-23	69	right	melanoma	choroid	plaque radiotherapy																											6/4.8-1	6/4.8-1	6/7.5	6/4.8	10	8.7	1.1
female	2018-07-26	61	left	melanoma	choroid	enucleation	2018-07-31	eye	Yes	melanoma	spindle B	2018-08-30		mlpa, msa, insufficient material	Uncertain														2021-12-22				6/6	6/19	6/4.8-1	Artificial Eye	17.3	17.3	6.7
female	2018-07-30	65	left	melanoma	choroid	plaque radiotherapy																											6/6	6/6	6/4.8	6/12	9.5	9.5	3.6
male	2018-07-30	62	left	melanoma	ciliary body	plaque/FNAB-TS	2018-08-14	choroidal biopsy	Yes	melanoma	epithelioid	2018-08-30	Yes	mlpa, 1px2, 3x1, 6x2, 8qxpoly	Bad					2019-10-25				2019-03-15	scleral bx			05/04/2019 12/07/2019	2019-10-21				6/4.8-1	6/12	6/4.8-2	Artificial Eye	9.1	7.3	5.8		2019-10-17	Yes
male	2018-07-30	66	left	melanoma	choroid	enucleation																											6/6-1	Counting Fingers	6/6-1	Artificial Eye	21.1	19.7	13.6
female	2018-07-30	58	right	melanoma	choroid	plaque radiotherapy	2018-09-25	choroidal biopsy	Yes	melanoma	spindle B	2018-10-04		mlpa, msa, not reported - insufficient material										2018-09-25	25 gauge bx								6/6-1	6/6-1	6/9	6/7.5	10.3	9.2	3.4
male	2018-07-30	87	right	melanoma	conjunctiva	excision	2018-08-03	conjunctival biopsy	Yes	melanoma									2018-09-25											2019-11-19	unknown		6/24	6/19	6/30-2	6/60+1
female	2018-08-06	89	left	melanoma	choroid	proton beam radiotherapy	2018-10-16	choroidal biopsy	Yes	melanoma	mixed	2018-11-20	Yes	mlpa, msa, 3x1	Bad									2018-10-16	25 gauge bx								6/4.8-1	6/7.5	6/6	6/12	14.1	12.5	4.4
male	2018-07-30	30	right	melanoma	ciliary body	proton beam radiotherapy	2018-09-14	choroidal biopsy	Yes	melanoma	spindle B	2018-10-05	No	mlpa, msa, 3x2	Good									2018-09-14	ts bx	2020-10-20		2019-12-19					6/15-1	6/6	Hand Movements	6/5	11.4	7.9	9.9
female	2018-07-30	53	left	melanoma	choroid	proton beam radiotherapy	2018-09-28	choroidal biopsy	Yes	melanoma	epithelioid	2018-10-10	Yes	mlpa, 1px2, 3xloss, 6x2, 8qxpoly	Bad								2018-09-28	2018-09-28	tr bx					2022-02-10	definite metastatic melanoma		6/6	6/9.5	6/6	6/24	13.1	12.4	4.4
male	2018-08-20	86	left	melanoma	ciliary body	plaque radiotherapy																											6/15+2	6/12	6/12	6/9.5-1	9	8.5	3
male	2018-08-06	83	left	melanoma	choroid	plaque radiotherapy																								2021-11-01	unknown		6/6-2	6/6-1	6/6	6/7.5	8.3	7.6	1.9
male	2018-08-13	75	right	melanoma	choroid	enucleation	2018-08-21	eye	Yes	melanoma	epithelioid	2018-08-30	Yes	mlpa, 1px2, 3xploss, 6x2, 8qx2	Bad														2018-11-27	2019-10-14	definite metastatic melanoma		6/24	6/6	Artificial Eye	6/6	17.9	17.4	4.5
male	2018-08-13	72	left	melanoma	choroid	plaque/FNAB-TS	2018-08-28	choroidal biopsy	Yes	melanoma	spindle B	2018-09-06	Yes	mlpa, msa, 3x1	Bad															2022-03-02			6/6	6/6	6/6	6/18	14.8	12.5	5.5
male	2018-08-13	76	right	melanoma	choroid	proton beam radiotherapy	2018-09-28	choroidal biopsy	Yes	melanoma	spindle B	2018-10-31	No	mlpa, msa, 3x2	Good									2018-09-28	tr bx			2018-11-22		2022-05-20			6/12	6/6	Counting Fingers	6/5	16.9	12.7	4.8
female	2018-08-13	34	right	melanoma	choroid	proton beam radiotherapy																											6/4.8	6/6	Counting Fingers	6/5	5.8	5.8	1
female	2018-08-13	72	left	melanoma	choroid	plaque/FNAB-TS	2018-08-21	choroidal biopsy	Yes	melanoma	spindle B	2018-09-06	No	mlpa, msa, 3x2	Good																		6/6	6/6	6/7.5	6/18	10.9	9	2.6			No	No	No
male	2018-08-20	76	left	melanoma	choroid	proton beam radiotherapy																											6/7.5-1	Counting Fingers	6/6	Hand Movements	13.3	11.1	3.4
male	2018-09-10	72	left	melanoma	iris	proton beam radiotherapy																											6/4.8-1	6/6	6/5	6/12	2.8	1.9	0.2
female	2018-08-20	46	right	melanoma	choroid	proton beam radiotherapy	2018-09-28	choroidal biopsy	Yes	melanoma	epithelioid	2018-10-31	Yes	mlpa, msa, 3x1	Bad									2018-09-28	tr bx	2019-01-04							6/4.8-2	6/4.8-1	No Light Perception	6/4.8-1	13.2	12.7	6
male	2019-11-18	93	right	melanoma	choroid	proton beam radiotherapy																								2021-01-28	unknown		6/15	6/19	6/24	6/15	8.6	8.2	1.8
male	2018-09-03	76	right	melanoma	choroid	proton beam radiotherapy																						2019-08-27		2020-08-03	unknown		6/24-1	6/24-1	Hand Movements	6/19+1	12.3	12	3.9
male	2018-09-03	85	right	melanoma	choroid	proton beam radiotherapy																											6/6-1	6/6-1	Hand Movements	6/7.5	9.2	8.9	3
female	2018-09-13	58	right	melanoma	iris	proton beam radiotherapy																											6/6	6/6	6/9	6/5	4.7	3.6	1.4
female	2018-09-24	54	left	melanoma	choroid	proton beam radiotherapy																											6/7.5-1	6/60	6/9.5	Hand Movements	8.7	6.8	2.4
female	2018-09-10	66	right	melanoma	conjunctiva	excision													2018-11-06														6/9.5-1	6/12-1	6/7.5-1	6/6-1
female	2018-09-10	65	right	melanoma	choroid	plaque radiotherapy	2019-04-09	choroidal biopsy	Yes	melanoma	spindle B	2019-05-01	No	mlpa, msa, 3x2	Good									2019-04-09	27 gauge bx								6/6-1	6/4.8	6/6-2	6/6+2	11.6	7.6	3.1
male	2018-09-10	64	right	melanoma	choroid	enucleation	2018-09-11	eye	Yes	melanoma	spindle B	2018-10-31	No	mlpa, msa, 3x2	Uncertain																		Hand Movements	6/6-1	Artificial Eye	6/4.8-1	10.3	10.2	10
male	2018-10-01	54	left	melanoma	iris	observation																											6/6-1	6/9.5+1	6/7.5	6/7.5	1.9	1.6	0.4
female	2018-09-17	75	right	melanoma	choroid	plaque radiotherapy																											6/6	6/6-1	6/9	6/7.5	7.3	6.5	2.1
male	2018-09-17	30	right	melanoma	conjunctiva	excision	2018-09-18	conjunctival biopsy	Yes	melanoma									2018-10-23														6/4.8	6/3.8	6/5	6/5
male	2018-10-01	70	left	melanoma	choroid	proton beam radiotherapy	2019-04-16	choroidal biopsy	Yes	melanoma	spindle B	2019-05-01	No	mlpa, msa, 3x2	Good									2019-04-16	27 gauge bx								6/12	Counting Fingers	6/6	Hand Movements	7.4	7	1.4
female	2018-09-17	60	left	melanoma	ciliary body	plaque/FNAB-TS	2018-09-18	choroidal biopsy	No			2020-02-25	No	mlpa, msa, 3x2	Good													24/01/2019 24/01/2019					6/4.8	6/6	6/6	6/9	9.6	7.6	4.1
male	2018-09-17	69	left	melanoma	choroid	proton beam radiotherapy																											6/4.8-1	6/3.8	6/6	6/6	7.1	6.3	1.9
female	2018-09-17	47	right	melanoma	choroid	25-gauge biopsy	2018-09-18	choroidal biopsy	Yes	melanoma	spindle B	2018-10-05	No	mlpa, msa, 3x2	Good																		6/9.5-1	6/3-1	6/9.5-1	6/3-1	7.2	5.6	1.5
male	2018-09-24	62	left	melanoma	choroid	proton beam radiotherapy																											6/6-2	6/7.5-1	6/6	6/30	13.4	11.6	2.3
male	2018-09-24	69	right	melanoma	choroid	plaque radiotherapy																						2018-11-02					Counting Fingers	6/6	Perception of Light	6/7.5	5.4	4.7	1.1
female	2018-09-24	58	right	melanoma	choroid	enucleation	2018-10-02	eye	Yes	melanoma	mixed	2018-10-10	Yes	mlpa, 1px2, 3xloss, 6x2, 8qxpoly	Bad														2019-01-25				Counting Fingers	6/6	Artificial Eye	6/6	14.5	13	10.1
female	2018-09-24	45	left	melanoma	RPE	proton beam radiotherapy																											6/4.8	6/12-1	6/4.8	6/9.5-2	8.4	8.2	2.6
female	2018-09-24	66	right	melanoma	conjunctiva	excision	2018-10-12	conjunctival biopsy	Yes	melanoma									2018-11-27														6/6	6/6	6/7.5	6/6
female	2018-09-24	82	left	melanoma	conjunctiva	excision	2019-03-29	conjunctival biopsy	Yes	melanoma									2019-05-07														6/7.5-1	6/7.5	6/6-1	6/12	2	2
male	2018-09-24	52	left	melanoma	choroid	proton beam radiotherapy																											6/6	6/12	6/6	6/12	7.4	6.5	1.2
male	2018-09-24	34	left	melanoma	conjunctiva	excision	2018-10-02	conjunctival biopsy	Yes	melanoma									2018-11-06														6/6	6/4.8	6/6	6/6
male	2018-10-01	73	right	melanoma	ciliary body	proton beam radiotherapy																				2020-09-11		03/03/2020 18/06/2020 11/09/2020 26/11/2020 11/03/2021 08/07/2021 04/11/2021 10/03/2022 04/08/2022 03/11/2022 26/01/2023 20/04/2023 14/09/2023 25/01/2024					6/9.5-1	6/6-1	6/36	6/6	10.2	7.3	6.7
male	2018-10-01	70	left	melanoma	choroid	proton beam radiotherapy	2018-11-27	choroidal biopsy	Yes	melanoma	epithelioid	2018-12-18	Yes	mlpa, msa, 3x1	Bad									2018-11-27	25 gauge bx				2019-12-09	2020-04-17	definite metastatic melanoma		6/7.5-2	6/9.5-2	6/7.5	6/12	14.6	13.5	4.3
female	2018-10-08	76	left	melanoma	choroid	proton beam radiotherapy																											6/6-1	6/30	6/6	6/7.5	8.6	8.4	2.5
male	2018-10-08	66	left	melanoma	choroid	proton beam radiotherapy																											6/4.8+2	6/6	6/4.8+2	6/6	11.2	11	7.2
female	2018-10-15	50	left	melanoma	choroid	observation																											6/4.8-2	6/6	6/6	6/6	7.4	5.3	1
male	2018-10-08	55	left	melanoma	choroid	proton beam radiotherapy																						2019-06-07					6/6-2	6/48	6/5	No Light Perception	10.5	10.5	3.8
female	2018-10-08	45	right	melanoma	iris	observation																											6/4.8	6/4.8	6/6	6/5	3.1	2.8	1.6
male	2018-10-08	47	left	melanoma	retina	endoresection and plaque	2018-10-09	endoresection specimen	Yes	melanoma	mixed	2018-10-31	Yes	mlpa, 1px2, 3xploss, 6x2, 8xpoly	Uncertain													26/02/2019 26/02/2019					6/3.8-1	6/4.8	6/5	6/7.5	10	9.3	8.6
female	2018-10-08	76	right	melanoma	choroid	enuc at home hospital	2018-10-18	eye	Yes	melanoma	mixed	2018-11-20	Yes	mlpa, 1pxloss, 3x1, 6xgain, 8qxpoly	Bad															2021-02-04	unknown		Perception of Light	6/6-1	Artificial Eye	6/7.5	10	8.3	12.9
female	2018-10-15	55	left	melanoma	ciliary body	enucleation																											6/6	6/15	6/6	Artificial Eye	15.2	15.1	10.4
male	2018-10-15	78	right	melanoma	choroid	Declined treatment																											6/7.5	6/9.5+2	6/7.5	6/9.5+2	9.8	7.5	3.9
female	2018-10-15	60	right	melanoma	choroid	endoresection and plaque	2018-11-06	endoresection specimen	Yes	melanoma	epithelioid	2018-11-20	No	mlpa, 1px2, 3x2, 6pxpoly, 8x2	Good			2022-06-17		2023-11-14				2022-05-03	23g bx	2022-10-04		03/05/2022 04/10/2022 17/01/2023					6/6-1	6/6	Artificial Eye	6/4	12.9	9.6	8.3	2022-04-28	2023-11-02
female	2018-11-22	64	left	melanoma	choroid	proton beam radiotherapy																											6/4.8-1	6/19-1	6/4.8-1	6/19-1	16.1	14.6	4.1
female	2018-10-22	42	right	melanoma	choroid	plaque radiotherapy	2018-12-18	choroidal biopsy	Yes	melanoma	spindle B	2019-01-11	No	mlpa, msa, 3x2	Good									2018-12-18	25 gauge bx								6/9.5	6/3.8	6/7.5+2	6/4.8	5.8	5.6	1.4
female	2018-10-22	81	right	melanoma	retina	enucleation	2021-05-07	eye	Yes	melanoma	epithelioid	2021-05-25	Yes	mlpa, 1pxloss, 3x1, 6x2, 8qxpoly	Bad															2021-07-10	unknown		6/30	6/6	Artificial Eye	6/7.5	11.2	9.2	2.3
male	2018-10-22	61	left	melanoma	choroid	plaque radiotherapy	2018-12-11	choroidal biopsy	Yes	melanoma	spindle B	2019-01-11	No	mlpa, msa, 3x2	Good									2018-12-11	25 gauge bx								6/6-1	6/6-1	6/6	6/6	10.2	7.8	2.1
female	2018-11-19	28	left	melanoma	choroid	plaque radiotherapy																											6/6-1	6/6	6/4.8	6/12	15	12.5	4.9
female	2018-11-05	52	left	melanoma	choroid	enuc at home hospital	2018-11-14	eye	Yes	melanoma	epithelioid	2019-01-11	Yes	mlpa, 1pxloss, 3x1, 6xploss, 8qxpoly	Bad														2019-07-05				6/4.8-1	6/24+1	6/4.8-1	6/24+1	12.3	11.4	13.4
male	2018-11-05	40	right	melanoma	choroid	proton beam radiotherapy																											6/4.8-1	6/3.8-1	No Light Perception	6/5	4.8	3.9	0.8
male	2018-11-05	66	right	melanoma	choroid	enucleation	2018-11-30	eye	Yes	melanoma	mixed	2018-12-18	Yes	mlpa, 1px2, 3x1, 6pxgain, 8qxpoly	Bad															2022-10-30	unknown		Hand Movements	6/6	Artificial Eye	6/6	19.6	17.9	10.2
female	2018-11-05	93	right	melanoma	choroid	enucleation	2018-12-07	eye	Yes	melanoma	epithelioid	2018-12-18	Yes	mlpa, 1px2, 3x1, 6xloss, 8qx2	Bad																		Hand Movements	Counting Fingers	Artificial Eye	Counting Fingers	10.8	9.9	10.2
male	2018-11-19	30	right	melanoma	ciliary body	plaque radiotherapy																											6/6	6/4.8	6/6	6/3.8	4.8	4.2	1.8
female	2018-12-03	19	right	melanoma	iris	proton beam radiotherapy																											6/4.8-1	6/4.8	6/6	6/5	5.6	4	0.6
female	2018-11-12	71	right	melanoma	conjunctiva	treatment elsewhere																											6/7.5	6/7.5	6/5	6/5
female	2018-11-12	59	right	melanoma	choroid	plaque/FNAB-TS	2018-11-13	choroidal biopsy	Yes	melanoma	spindle B	2018-12-18	Yes	mlpa, msa, 3x1	Bad																		6/6-1	6/30-1	6/9	6/24	9.6	8.5	2.7
female	2018-11-12	92	right	melanoma	choroid	plaque radiotherapy																								2022-02-16	unknown		6/9.5	6/12-1	6/9.5	6/12-1	11	9.6	1.7
female	2018-11-12	73	left	melanoma	iris	proton beam radiotherapy																											6/6-1	6/6-1	6/7.5	6/15	4.2	4	1.9
female	2018-11-19	67	left	melanoma	choroid	plaque radiotherapy																											6/6-1	6/15	6/4.8-2	6/6-1	9.2	8.3	2.1
male	2018-11-19	68	right	melanoma	iris	proton beam radiotherapy																											6/6	6/6	6/18	6/12	1.6		0.5
male	2018-11-19	44	right	melanoma	choroid	plaque radiotherapy																											6/4.8-1	6/4.8	6/3.8-1	6/3.8-1	9.2	7.9	1.7
female	2018-11-19	75	right	melanoma	iris	plaque radiotherapy																											6/6	6/12-1	Hand Movements	6/12	5.1	4.3	5.1
female	2018-11-19	58	right	melanoma	choroid	proton beam radiotherapy																											Counting Fingers	6/6-1	Counting Fingers	6/6-1	12.5	11.8	3.5
female	2018-11-26	21	left	melanoma	choroid	plaque radiotherapy	2018-11-27	choroidal biopsy	Yes	melanoma	spindle B	2018-12-18	Yes	mlpa, msa, 3x1	Bad																		6/3.8-1	6/3.8-1	6/3.8-1	6/6	13.2	11.3	3.6
male	2018-11-26	74	right	melanoma	iris	proton beam radiotherapy	2020-03-13	choroidal biopsy	Yes	melanoma	spindle B	2020-03-20	No	mlpa, msa, 3x2	Good									2020-02-07	insertion markers L eye			2020-03-13					6/6-2	6/6-1	Hand Movements	Perception of Light	4.3		5.1
female	2018-11-26	69	left	melanoma	choroid	enucleation	2018-12-04	eye	Yes	melanoma	epithelioid	2019-01-11	Yes	mlpa, 1px2, 3x1, 6x2, 8qxpoly	Bad														2021-09-01	2022-12-04			6/6-1	6/12	6/6-1	Artificial Eye	17.1	14.7	10.2
male	2018-11-26	82	right	melanoma	choroid	proton beam radiotherapy																											6/6	6/6	6/6-1	6/6+2	13.7	12.7	7.2
female	2018-11-26	86	left	melanoma	choroid	enuc at home hospital	2019-01-07	eye	Yes	melanoma	spindle B	2019-11-07	No	mlpa, msa, 3x2	Good																		6/6-2	6/9.5-2	6/6-2	6/9.5-2	15.8	15	11.1
male	2018-11-26	64	left	melanoma	retina	plaque radiotherapy	2019-07-30	choroidal biopsy	Yes	melanoma	spindle B	2019-09-05	Yes	mlpa, msa, 3xploss	Uncertain																		6/6	6/12-1	6/7.5	6/36	14.4	12.1	3
male	2018-11-26	71	right	melanoma	ciliary body	enucleation																								2019-04-17	unknown		6/7.5	6/6-2	Artificial Eye	6/6-2	19	17.3	9.7
male	2018-12-03	79	right	melanoma	choroid	enucleation	2018-12-18	eye	Yes	melanoma	epithelioid	2019-01-11	Yes	mlpa, 1px2, 3x1, 6x2, 8qxpoly	Bad																		6/30-1	6/6	Artificial Eye	6/6	18	13.3	12.4
female	2018-12-03	65	left	melanoma	choroid	plaque/FNAB-TS	2018-12-11	choroidal biopsy	Yes	melanoma	spindle B	2019-01-11	No	mlpa, msa, 3x2	Good																		6/9.5	6/6	6/9.5	6/6	10.4	7.3	2.5
female	2018-12-03	21	right	melanoma	choroid	proton beam radiotherapy	2019-01-11	choroidal biopsy	Yes	melanoma	spindle B	2019-02-06	Yes	mlpa, msa, 3x1	Uncertain									2019-01-11	23 gauge bx			2019-09-20					6/6	6/6	6/7.5	6/7.5	9.4	7.5	1.7
male	2018-12-03	54	left	melanoma	choroid	enucleation	2018-12-11	eye	Yes	melanoma	epithelioid	2019-02-06	Yes	mlpa, msa, 3x1	Bad																		6/3-1	6/30	6/4.8+2	Artificial Eye	20.5	19.6	12.4
male	2018-12-03	62	right	melanoma	choroid	plaque radiotherapy																											6/15	6/4.8	6/15	6/6	8.1	7	1.4
female	2018-12-03	65	left	melanoma	choroid	plaque radiotherapy	2019-03-14	choroidal biopsy	Yes	melanoma	spindle B	2019-03-21	No	mlpa, msa, 3x2	Good									2019-03-14	ts bx								6/4.8-1	6/19	6/7.5	6/15	8	8	1.8
female	2019-03-04	68	right	melanoma	choroid	enucleation																											6/15-1	6/9.5	Artificial Eye	6/15	18.3	16.6	5.2
female	2018-12-03	45	left	melanoma	choroid	proton beam radiotherapy																											6/6	6/6	6/6	Hand Movements	8.8	7	2.8
male	2018-12-10	56	right	melanoma	choroid	proton beam radiotherapy														2020-08-11								2020-05-21					6/24	6/7.5	Artificial Eye	6/7.5	17.4	15.7	6.5
female	2018-12-10	55	left	melanoma	choroid	25-gauge biopsy	2018-12-11	choroidal biopsy	Yes	melanoma	epithelioid	2019-01-14	No	mlpa, msa, 3x2				2019-05-10		2024-01-30			2021-04-09			2019-05-10		25/10/2019 29/10/2020 17/12/2020 09/04/2021					6/6	Counting Fingers	6/6	Perception of Light	14.2	12.5	3.2
male	2018-12-10	69	right	melanoma	choroid	proton beam radiotherapy																						2019-06-28					6/7.5	6/6	6/60	6/7.5	9.2	8.6	2.9
male	2018-12-10	30	left	melanoma	choroid	proton beam radiotherapy																	2019-02-15					18/06/2019 18/02/2020 10/12/2020 25/03/2021					6/9.5-1	6/24	6/6	No Light Perception	12.4	12.4	6.5
male	2018-12-10	56	left	melanoma	iris	proton beam radiotherapy																											6/4.8-1	6/4.8	6/4.8+2	6/4.8+2	2.5	2.1	0.9
male	2018-12-10	79	left	melanoma	choroid	plaque radiotherapy																											6/7.5-1	6/9.5	6/7.5	6/15	14.6	11.9	5.9
female	2018-12-10	71	right	melanoma	iris	proton beam radiotherapy																											6/6-2	6/4.8+2	Perception of Light	6/5	4.3	3.3	3.7
female	2018-12-17	66	right	melanoma	choroid	proton beam radiotherapy																											6/4.8	6/12-1	6/15	6/6	6.9	6.4	1.6
male	2018-12-17	47	right	melanoma	choroid	proton beam radiotherapy	2019-02-08	choroidal biopsy	Yes	melanoma	spindle B	2019-02-28	No	mlpa, msa, 3x2	Good									2019-02-08	25 gauge bx								6/6	6/4.8-1	6/24	6/5	8.9	7.7	1.5
male	2018-12-17	90	right	melanoma	choroid	plaque radiotherapy																				2019-03-08		12/07/2019 12/07/2019					6/60	6/9.5	6/24	6/6	11.2	8.8	2.3
male	2018-12-17	72	left	melanoma	conjunctiva	plaque radiotherapy																								2023-01-16	unknown		6/6	6/6	6/6	6/7.5+2
female	2018-12-17	49	right	melanoma	choroid	enucleation								DOES NOT WANT TO KNOW CYTO RESULTS																			Hand Movements	6/6	Artificial Eye	6/6	14.2	12.9	13
male	2018-12-17	19	left	melanoma	choroid	proton beam radiotherapy																											6/6	6/19	6/6	6/19	10	7.9	2.8
male	2018-12-17	71	left	melanoma	choroid	photodynamic therapy													2019-01-19														6/6-1	6/12	6/7.5-1	6/19	11.4	10.7	3.2
female	2018-12-17	58	left	melanoma	choroid	enucleation	2020-09-15	eye	Yes	melanoma	mixed	2020-10-09	No	mlpa, msa, 3xAI	Uncertain																		6/3.8-1	6/4.8	6/5	Artificial Eye	9.8	9.6	2.1
female	2018-12-17	42	left	melanoma	choroid	proton beam radiotherapy	2019-02-08	choroidal biopsy	Yes	melanoma	spindle B	2019-02-28	No	mlpa, msa, 3x2	Good									2019-02-08	tr bx								6/6-1	6/15-1	6/5	6/12	7.7	7.4	1.5
female	2018-12-17	51	right	melanoma	choroid	proton beam radiotherapy	2019-06-11	choroidal biopsy	Yes	melanoma	mixed	2019-07-24	Yes	mlpa, 1pxloss, 3x1, 6xgain, 8qxpoly	Bad								2019-01-25	2019-06-11	endoresection			26/02/2019 12/11/2019 12/11/2019	2022-01-24				6/24-1	6/4.8	No Light Perception	6/5	16.7	14.7	9.1
male	2018-12-27	57	right	melanoma	choroid	enucleation	2019-01-04	eye	Yes	melanoma	epithelioid	2019-01-11	Yes	mlpa, 1pxloss, 3x1, 6qxloss, 8qxpoly	Bad														2023-06-01				6/30	6/7.5-1	Artificial Eye	6/7.5-1	22.2	22	6.3
female	2018-12-27	57	left	melanoma	choroid	plaque/FNAB-TS	2019-01-22	choroidal biopsy	Yes	melanoma	spindle B	2019-02-06	No	mlpa, msa, 3x2	Good																		6/4.8-1	6/4.8-1	6/5	6/5	13.7	9.6	3.4
male	2019-01-28	75	right	melanoma	choroid	plaque radiotherapy													2021-06-15										2021-07-14	2022-07-27	unknown		6/6-2	6/12	6/48	6/15	11.4	8.9	2.7		2021-06-07
male	2018-12-31	69	left	melanoma	choroid	proton beam radiotherapy																											6/4.8-1	6/4.8	6/6	6/60	7.6	7.2	1.7
female	2018-12-31	56	right	melanoma	iris	proton beam radiotherapy																											6/6-1	6/4.8-1	6/6	6/6	1.8	1.8	0.2
female	2018-12-31	61	left	melanoma	choroid	enucleation	2019-01-04	eye	Yes	melanoma	epithelioid	2019-02-06	Yes	mlpa, 1pxloss, 3x1, 6pxgain, 8qxpoly	Bad																		6/6-1	6/6-1	6/6	Artificial Eye	21.8	15.7	5.6
female	2018-12-31	85	left	melanoma	choroid	proton beam radiotherapy																								2021-12-04	unknown		6/7.5-1	6/7.5-1	6/7.5-1	Hand Movements	10.2	10	2.2
female	2019-01-07	82	right	melanoma	choroid	plaque radiotherapy																								2020-09-29	unknown		6/12-1	6/6	6/36	6/9	12.9	12.3	2.1
male	2019-01-07	29	left	melanoma	choroid	proton beam radiotherapy	2019-04-30	choroidal biopsy	Yes	melanoma	spindle B	2019-05-30	No	mlpa, msa, 3x2	Good								2019-03-08	2019-04-30	ts bx			2020-05-29					6/6-1	6/6-1	6/4	6/7.5	18.8	15.3	6.3
male	2019-01-07	75	left	melanoma	ciliary body	enucleation	2019-01-15	eye	Yes	melanoma	epithelioid	2019-02-06	Yes	mlpa, 1pxploss, 3pxploss, 6x2, 8xploss	Uncertain																		6/6-1	6/48-2	6/6-1	Artificial Eye	5	4.8	2.7
male	2019-01-07	80	left	melanoma	choroid	plaque radiotherapy																											6/6	6/60-2	6/9.5+2	6/60+1	7.7	7.6	2.3
male	2019-01-07	64	left	melanoma	ciliary body	enucleation	2019-01-11	eye	Yes	melanoma	mixed	2019-02-06	Yes	mlpa, 1pxloss, 3x1, 6xloss, 8qx2	Bad															2020-07-06	definite metastatic melanoma		6/6	6/12	6/6	Artificial Eye	19.2	17.3	15.9
male	2019-01-07	75	left	melanoma	choroid	plaque radiotherapy	2019-03-05	choroidal biopsy	Yes	melanoma	mixed	2019-03-21	No	mlpa, msa, 3x2	Good									2019-03-05	25 gauge bx								6/19	6/12	6/15	6/6	9.8	8.6	3.1
male	2019-01-07	74	right	melanoma	choroid	enucleation	2019-01-25	eye	Yes	melanoma	epithelioid	2019-02-28	Yes	mlpa, 1px2, 3x1, 6xloss, 8x2	Bad														2020-02-06				6/24	6/9.5	Artificial Eye	6/9.5	16.9	15.8	7.1
male	2019-01-07	69	right	melanoma	choroid	plaque/FNAB-TS	2019-01-29	choroidal biopsy	Yes	melanoma	spindle B	2019-02-28	No	mlpa, msa, 3x2	Good																		6/7.5-1	6/6	6/18	6/5	14	12.3	6.3
male	2019-01-07	45	left	melanoma	ciliary body	enucleation	2019-02-01	eye	Yes	melanoma	epithelioid	2019-02-28	Yes	mlpa, 1px2, 3x1, 6x2, 8qxpoly	Bad														2020-10-01	2022-07-03			6/6-2	6/9.5-1	6/6-2	Artificial Eye	16.2	16.1	7.4
female	2019-01-07	44	left	melanoma	choroid	proton beam radiotherapy	2020-09-29	endoresection specimen	Yes	melanoma	spindle B	2020-10-09	No	mlpa, msa, 3x2	Good									2020-09-29	endoresection	2020-09-29			2022-02-24	2022-07-06			6/6-1	6/24-1	6/6	6/48	16.9	15.5	6.7
female	2019-01-07	58	left	melanoma	choroid	proton beam radiotherapy	2019-03-08	choroidal biopsy	Yes	melanoma	epithelioid	2019-03-21	Yes	mlpa, 1px2, 3xploss, 6pxgain, 8qxpoly	Uncertain								2019-03-08	2019-03-08	25 gauge bx								6/4.8-1	Counting Fingers	6/6	Artificial Eye	14.5	11.3	5.2
male	2019-01-14	75	right	melanoma	choroid	proton beam radiotherapy																								2020-09-26	unknown		6/19-1	6/7.5-1	6/24+1	6/9.5	7.9	6.8	1.1
male	2019-01-14	34	left	melanoma	choroid	endoresection and plaque	2019-02-12	endoresection specimen	Yes	melanoma	epithelioid																	25/06/2019 25/06/2019 09/07/2019					6/6	6/6	6/6	6/18	9.9	10.9	7.6
female	2019-02-18	51	right	melanoma	choroid	proton beam radiotherapy																											6/6	6/6	6/6	6/6	7.2	7	2
female	2019-01-14	78	right	melanoma	choroid	enucleation	2019-01-15	eye	Yes	melanoma	epithelioid	2019-02-06	No	mlpa, 1px2, 3x2, 6pxpoly, 8xpoly	Uncertain																		6/30	6/6-1	Artificial Eye	6/6-1	12.9	11.8	8.9
male	2019-01-14	49	right	melanoma	choroid	plaque radiotherapy																											6/6	6/4.8	6/6	6/5	7	6.6	1.1
male	2019-01-14	51	right	melanoma	iris	proton beam radiotherapy																											6/3.8	6/3.8	6/4.8-1	6/4.8	5.2	3.3	1.1
male	2019-01-14	60	left	melanoma	choroid	proton beam radiotherapy																											6/6	6/6	6/5	Hand Movements	7.8	6.9	1.7
female	2019-01-21	39	left	melanoma	iris	proton beam radiotherapy																											6/4.8	6/4.8	6/5	Perception of Light	8.4	6.1	1.4
male	2019-01-21	53	right	melanoma	choroid	plaque radiotherapy																											6/4.8-1	6/4.8-1	6/7.5+2	6/4.8-1	12.2	8.8	3.4
male	2019-01-21	55	left	melanoma	choroid	endoresection and plaque	2019-02-15	endoresection specimen	Yes	melanoma	spindle B	2019-03-21	No	mlpa, msa, 3x2	Good													2019-06-25					6/6-1	6/24-1	6/6	6/36	14.7	14.6	11.3
male	2019-02-04	63	left	melanoma	choroid	plaque radiotherapy																											6/6-1	6/7.5	6/6	6/9	13.6	11.6	2.7
male	2019-01-28	31	left	melanoma	choroid	proton beam radiotherapy																	2019-02-22										No Light Perception	6/9.5	No Light Perception	6/12	16.7	16.1	4.8
female	2019-01-28	59	left	melanoma	choroid	plaque radiotherapy	2019-04-02	choroidal biopsy	Yes	melanoma	spindle B	2019-05-01	No	mlpa, msa, 3x2	Good									2019-04-02	27 gauge bx								6/6	6/6	6/5	6/7.5	7.2	5.7	1.2
male	2019-01-28	53	right	melanoma	iris	proton beam radiotherapy																											6/4.8	6/4.8	6/6	6/5	3.1	2.2	0.6
male	2019-02-04	67	left	melanoma	choroid	proton beam radiotherapy																											6/6-2	6/7.5-1	6/5	Hand Movements	7.5	5.9	2.2
female	2019-02-04	28	right	melanoma	choroid	endoresection and plaque	2019-03-05	choroidal biopsy	Yes	melanoma	epithelioid	2019-04-05	No	mlpa, msa, 3x2	Good									2024-02-20	Argon laser			2020-10-09					6/6	6/4.8-1	6/12	6/6	12	10.8	7.5
[truncated: 931 more rows]

## Sheet: Non-vitrectomy patients
Sex	Date of First Visit	Age at primary management	Tumour eye	Tumour Origin	Treatment	Tumour thickness (mm)	Tumour longitudinal diameter (mm)	Tumour transverse diameter (mm)	Pathology date	Monosomy 3	Survival result	Enucleation	Metastatic Disease	Definite tumour recurrence		DOD	Metastatic mortality
male	2020-08-10	46	right	choroid	plaque radiotherapy	13	10.6	5.3
male	2019-02-04	48	right	choroid	plaque radiotherapy	7.3	7	1.1
female	2014-06-09	71	left	choroid	plaque radiotherapy	10.8	9.8	2.5								2023-05-03
female	2013-10-14	71	left	choroid	plaque radiotherapy	10.5	6	1.8
female	2015-01-26	59	left	choroid	plaque radiotherapy	12.7	10.3	3.3	2015-05-05	Yes
male	2017-10-14	79	right	choroid	plaque radiotherapy	9.4	7.6	2.2	2013-07-02
male	2014-03-24	85	right	choroid	plaque radiotherapy	10.8	9.9	3.1								2019-10-01
female	2013-11-18	74	left	choroid	plaque radiotherapy	13.9	12	2.5					2019-07-15			2019-07-21	Y
male	2013-03-11	68	left	choroid	plaque radiotherapy	6.8	5.5	1.3
male	2019-06-17	72	left	choroid	plaque radiotherapy	14.9	11.7	3.9	2013-03-12	No	Good					2016-02-13
male	2012-04-23	53	right	choroid	plaque radiotherapy	3.2	1.8	0.4
male	2018-08-02	77	right	choroid	plaque radiotherapy	7.5	6.5	1.9						2013-01-04		2019-06-20
female	2014-03-24	58	right	choroid	plaque radiotherapy	13.4	10.8	4.4
female	2016-09-05	49	right	choroid	plaque radiotherapy	12.8	10.6	5.1	2021-11-09	No	Good
female	2015-08-22	89	left	choroid	plaque radiotherapy	11.7	10.4	3.1
female	2015-12-14	77	right	choroid	plaque radiotherapy	16.1	11	4.7	2017-06-13				2019-07-22
female	2018-04-09	67	left	choroid	plaque radiotherapy	11.2	9.8	3.6
male	2021-06-28	66	left	choroid	plaque radiotherapy	9.9	9.1	1.9	2019-06-25	No	Good
female	2012-08-06	79	left	choroid	plaque radiotherapy	12.5	11.4	3.2
female	2021-02-01	68	left	choroid	plaque radiotherapy	9.5	8.2	2.6
female	2014-12-22	71	right	choroid	plaque radiotherapy	9.6	8.5	2.2
female	2012-03-05	77	right	choroid	plaque radiotherapy	12.4	10.3	4.5	2012-01-31	No	Good					2014-09-20
female	2021-12-13	75	left	choroid	plaque radiotherapy	7.4	6.2	1.5
female	2022-01-10	62	right	choroid	plaque radiotherapy	7.6	6.6	2	2012-09-21	No	Good
female	2019-01-07	60	left	choroid	plaque radiotherapy	4.8	4.5	1.2
male	2015-09-07	36	right	ciliary body	plaque radiotherapy	7.6	7.2	4.9	2021-07-06	No	Good
female	2020-03-16	79	right	choroid	plaque radiotherapy	6.9	5.7	0.9								2021-12-08
male	2019-03-11	82	left	choroid	plaque radiotherapy	9.9	9.4	2.2								2016-11-05
female	2022-05-23	82	right	ciliary body	plaque radiotherapy	13.7	12.3	7.7
female	2016-05-16	67	right	choroid	plaque radiotherapy	8.8	8.5	2.3
male	2021-05-24	80	right	choroid	plaque radiotherapy	9.8	9.5	2.7
male	2016-03-12	69	left	choroid	plaque radiotherapy	15.1	12.6	5.2	2016-10-11	Yes	Bad
female	2014-04-07	71	left	choroid	plaque radiotherapy	10.1	8.2	2.2	2015-09-29	No	Good
male	2022-03-28	77	right	choroid	plaque radiotherapy	10.1	9.6	2.1
male	2012-01-23	54	right	choroid	plaque radiotherapy	10.3	8.4	2.1
female	2012-01-09	75	left	choroid	plaque radiotherapy	12.7	10.1	3.4
female	2012-01-09	62	right	choroid	plaque radiotherapy	12.5	10.2	4.6
female	2012-01-16	86	left	ciliary body	plaque radiotherapy	4.3		2.5
male	2012-01-16	38	right	ciliary body	plaque radiotherapy	3.9	3	2.5
female	2012-01-23	55	left	choroid	plaque radiotherapy	10.8	8.6	1.8	2014-05-20	No	Good
female	2012-01-23	58	left	choroid	plaque radiotherapy	9.1	7.2	1.8	2022-11-15		Good
female	2014-09-15	50	left	choroid	plaque radiotherapy	9.9	8.8	1.9
male	2012-02-27	58	right	choroid	plaque radiotherapy	11.6	8.1	1.4	2012-01-31
female	2012-03-05	38	left	choroid	plaque radiotherapy	7	5	1.2
female	2012-03-05	60	left	choroid	plaque radiotherapy	15.9	13.1	5.9	2012-01-10	No	Good
female	2012-03-05	70	right	choroid	plaque radiotherapy	10.1	8.3	1.7	2013-03-08		Uncertain
female	2012-03-12	73	right	choroid	plaque radiotherapy	11.7	10.5	3	2012-01-13	No	Good					2016-02-24
female	2012-03-19	67	left	choroid	plaque radiotherapy	10.3	10	2.5	2012-01-13	No	Good
male	2012-03-19	62	right	choroid	plaque radiotherapy	9.4	7.1	2.9	2012-01-10	No	Good
female	2012-03-26	66	left	choroid	plaque radiotherapy	13.5	12.7	2.4								2018-08-22
female	2012-04-02	61	right	choroid	plaque radiotherapy	10	7.4	1.9	2012-02-28	No	Good
female	2012-04-02	58	left	choroid	plaque radiotherapy	13.3	12.3	4.2	2012-01-17		Uncertain
male	2012-04-05	62	right	choroid	plaque radiotherapy	10	8.5	0.9	2012-01-17	No	Good
male	2012-04-12	62	right	choroid	plaque radiotherapy	8.5	7.6	2.3
male	2012-04-16	84	right	choroid	plaque radiotherapy	11.6	9.2	1.8
female	2012-04-23	61	left	choroid	plaque radiotherapy	14.7	13	4.1	2012-02-21	No	Good
male	2012-04-30	73	right	choroid	plaque radiotherapy	8.6	8.6	2.9								2018-02-13
female	2021-04-19	75	right	choroid	plaque radiotherapy	9.3	8.5	3.1								2013-08-14
female	2013-01-21	48	left	choroid	plaque radiotherapy	10.7	6.8	1.4	2012-03-09	No	Good
female	2012-05-14	27	left	choroid	plaque radiotherapy	7.9	7	2	2012-03-06	No	Good
female	2012-05-28	39	right	choroid	plaque radiotherapy	8.3	7.6	1.8	2012-03-19	No	Good
female	2012-05-21	49	right	choroid	plaque radiotherapy	7.9	6.3	1.4	2012-05-01	No	Good
female	2012-05-21	65	left	choroid	plaque radiotherapy	10.3	5.3	2	2012-05-04	No	Good
male	2012-05-21	62	right	choroid	plaque radiotherapy	14.9	11.7	3.8	2012-03-23	Yes	Bad
female	2012-05-21	57	right	choroid	plaque radiotherapy	13.5	13.1	5.5	2012-03-13	Yes	Bad		2013-09-19	2013-02-14		2013-11-13	Y
female	2012-05-21	79	right	choroid	plaque radiotherapy	8	7	2.1
female	2012-05-28	47	left	choroid	plaque radiotherapy	9.4	7.9	2.2	2012-03-30	No	Good
female	2012-06-11	74	left	choroid	plaque radiotherapy	14.3	13.6	5.8	2012-03-27	Yes	Bad		2014-02-12			2014-10-14	Y
male	2012-06-18	57	right	choroid	plaque radiotherapy	11.6	11.5	1.6	2012-06-12
male	2012-06-14	53	right	choroid	plaque radiotherapy	11.2	10.9	4.2	2012-04-20
female	2012-06-18	56	right	choroid	plaque radiotherapy	9.5	7.5	0.9
female	2012-06-18	69	right	choroid	plaque radiotherapy	8.5	8.3	1.5
male	2012-06-25	60	left	choroid	plaque radiotherapy	19	12.8	3.5	2012-04-13	Yes	Bad					2015-02-11
female	2012-07-02	61	left	choroid	plaque radiotherapy	7.7	4.9	1.5	2012-04-24	No	Good
female	2012-07-16	61	left	choroid	plaque radiotherapy	15.8	13.1	3.9	2012-04-24	Yes	Bad					2020-04-21
female	2012-07-30	62	left	choroid	plaque radiotherapy	11.7	10.7	3.2	2012-05-01	Yes	Bad
male	2012-07-23	45	left	choroid	plaque radiotherapy	6.9	4.2	0.9
male	2012-07-23	44	right	choroid	plaque radiotherapy	9	7.2	1.8	2012-05-22	No	Good
female	2012-08-06	71	left	choroid	plaque radiotherapy	11.5	10.4	2.2	2012-05-08	No	Good
female	2012-08-06	58	right	choroid	plaque radiotherapy	8.2	7.6	2.1
female	2012-08-06	36	right	choroid	plaque radiotherapy	12.7	11.9	2.4
male	2012-10-15	52	right	choroid	plaque radiotherapy	9.9	9.9	9.9	2012-05-15
male	2012-08-20	75	right	choroid	plaque radiotherapy	8	5.7	1.4	2012-05-29	No	Good					2017-01-17
male	2012-08-20	68	right	choroid	plaque radiotherapy	15.9	13.5	3.4	2012-05-22	No	Uncertain	2012-12-21
male	2012-09-03	70	left	choroid	plaque radiotherapy	13.2	12.7	1.2								2012-12-26
male	2012-09-10	50	left	choroid	plaque radiotherapy	13.9	9.3	2.4	2012-05-22	No	Good
male	2012-09-24	63	right	choroid	plaque radiotherapy	9	7.6	2.1
male	2012-10-01	54	right	choroid	plaque radiotherapy	9.6	9.3	5	2012-06-19	Yes	Bad
female	2012-10-22	60	right	choroid	plaque radiotherapy	5.2	3.7	1.1
male	2012-10-22	61	right	choroid	plaque radiotherapy	13	11.2	4.7	2012-05-29
female	2012-11-05	63	right	choroid	plaque radiotherapy	8.3	6.8	1.5	2012-06-26
female	2012-11-05	88	left	choroid	plaque radiotherapy	7.8	7.7	2								2016-02-24
female	2012-11-05	69	right	choroid	plaque radiotherapy	9.8	9.4	1.9	2012-06-19				2012-09-21			2014-10-13	Y
male	2012-11-19	66	right	choroid	plaque radiotherapy	12.1	9	2.2
male	2012-11-19	61	right	choroid	plaque radiotherapy	6.3	5	1
female	2012-11-19	74	left	choroid	plaque radiotherapy	11.8	10	3.1
male	2022-02-07	53	left	choroid	plaque radiotherapy	5.6	4.5	0.6
female	2012-11-26	83	right	choroid	plaque radiotherapy	10.3	9.1	2.2								2014-11-27
female	2012-11-29	66	right	choroid	plaque radiotherapy	9.2	7.6	1.2
male	2012-12-13	43	right	choroid	plaque radiotherapy	10.3	8.7	1.8	2012-07-17	No	Good
female	2012-12-03	60	right	ciliary body	plaque radiotherapy	5.8	5.5	1.5
female	2012-12-27	50	left	choroid	plaque radiotherapy	10.2	9.9	1.4
male	2012-12-24	61	right	choroid	plaque radiotherapy	15.4	13.2	4.5	2015-02-13				2016-07-14	2015-02-12		2017-07-17	Y
male	2013-01-21	62	right	choroid	plaque radiotherapy	14.6	9.8	3.1	2012-08-14	Yes	Bad
male	2013-02-04	73	right	choroid	plaque radiotherapy	12.4	10.2	3	2012-07-31	No	Good
male	2013-07-22	59	right	choroid	plaque radiotherapy	14.6	10.1	4.2	2015-01-20	Yes	Bad		2018-06-04
male	2013-02-18	78	left	choroid	plaque radiotherapy	7.2	6.5	1.7
male	2013-02-18	70	right	choroid	plaque radiotherapy	11.1	9.5	2.8
female	2013-03-04	81	right	choroid	plaque radiotherapy	13	12	2.9	2012-08-07							2017-12-14
male	2013-03-14	85	left	choroid	plaque radiotherapy	14.1	13.5	4.7	2012-08-14	Yes	Bad					2016-08-05
female	2013-04-08	88	left	choroid	plaque radiotherapy	15.3	14	4.5	2012-08-07	No	Good
female	2013-04-15	54	left	choroid	plaque radiotherapy	12.7	11	3.6
female	2013-04-22	69	left	choroid	plaque radiotherapy	11.6	9.1	1.5
male	2013-04-29	68	left	choroid	plaque radiotherapy	12.7	11.3	3.7	2012-10-16	No	Good
male	2013-05-13	58	left	choroid	plaque radiotherapy	14.5	11.4	3.9	2012-08-14							2019-09-10
female	2013-06-03	70	left	choroid	plaque radiotherapy	8	6.4	0.9
female	2013-05-20	63	left	choroid	plaque radiotherapy	13.8	13.7	4.4	2012-09-04	Yes	Bad
male	2013-06-03	65	left	choroid	plaque radiotherapy	8.2	8	2.8	2012-09-04	Yes	Uncertain
male	2013-06-10	79	right	choroid	plaque radiotherapy	8	6.5	1.9								2012-10-17
male	2013-06-10	55	right	choroid	plaque radiotherapy	11.1	10	2.8	2012-10-05	No	Good
female	2021-05-24	43	right	choroid	plaque radiotherapy	16	12	3.9	2012-09-11
male	2013-07-15	53	left	choroid	plaque radiotherapy	11.1	8.8	3.4	2012-10-05	No	Good
male	2013-07-15	76	right	choroid	plaque radiotherapy	10.7	9.1	1.5	2013-08-06	No	Good
male	2013-07-22	83	right	choroid	plaque radiotherapy	10.3	8.7	3	2012-10-26							2017-10-19
female	2013-07-29	55	right	choroid	plaque radiotherapy	14.7	13.8	5.6	2012-10-16	Yes	Bad
male	2013-08-12	54	left	choroid	plaque radiotherapy	8.5	7.9	2
female	2013-08-12	50	right	choroid	plaque radiotherapy	12.7	10.1	2.7	2012-10-30	No	Good
female	2013-08-12	68	left	choroid	plaque radiotherapy	12.5	11.3	3.9	2012-10-30	Yes	Bad
male	2013-09-02	64	left	choroid	plaque radiotherapy	11.1	10.4	3.7	2012-10-30	No	Good
female	2013-09-09	41	right	choroid	plaque radiotherapy	9	8.4	2.1	2012-11-20	No	Good
female	2013-09-09	51	left	choroid	plaque radiotherapy	8.6	7.8	1.7
female	2013-09-16	58	left	choroid	plaque radiotherapy	8.4	7.2	2.3	2012-11-20		Uncertain
male	2013-09-30	75	right	choroid	plaque radiotherapy	11.9	11.7	4.5	2012-11-13	No	Good					2015-01-17
female	2013-10-14	75	left	choroid	plaque radiotherapy	12.6	10.5	3.1	2012-11-13	No	Good
male	2013-10-21	83	left	choroid	plaque radiotherapy	15.6	14.1	2.5						2014-08-28		2017-10-05
female	2013-10-28	60	left	choroid	plaque radiotherapy	11.7	9.6	2.1	2012-11-20	No	Good
female	2013-11-11	92	left	choroid	plaque radiotherapy	12.9	9.9	4.9	2012-12-18	Yes	Bad					2014-12-02
male	2013-11-04	76	left	choroid	plaque radiotherapy	10.8	8.8	1.9
male	2013-11-04	63	right	choroid	plaque radiotherapy	14.4	11	4.8	2012-11-20	Yes	Bad
male	2013-11-11	64	left	choroid	plaque radiotherapy	8.8	8.4	2.2	2022-02-25	No	Good
male	2013-11-11	33	right	choroid	plaque radiotherapy	12.6	9.9	2.6	2012-11-30	Yes
male	2013-11-25	83	right	choroid	plaque radiotherapy	7.5	7	0.9
male	2013-11-25	64	left	choroid	plaque radiotherapy
male	2013-11-25	64	right	choroid	plaque radiotherapy	7.5	5.6	2.6	2013-01-15	No	Good
female	2013-12-09	40	right	choroid	plaque radiotherapy	7.5	6.4	1.2
female	2013-12-09	53	right	choroid	plaque radiotherapy	8.8	8.6	2.2	2012-12-04	No	Good
female	2013-12-23	47	right	choroid	plaque radiotherapy	11.9	11.8	4.8	2012-12-18	No	Good
female	2014-01-06	48	right	choroid	plaque radiotherapy	7.4	6	1.2
female	2013-12-30	81	right	choroid	plaque radiotherapy	12.4	8.9	2.4	2013-01-04	No	Uncertain					2016-09-03
male	2014-01-06	49	right	choroid	plaque radiotherapy	3.1	2.3	0.5
male	2014-01-13	31	right	choroid	plaque radiotherapy	13.1	10.8	4.2	2012-12-28	Yes	Bad
male	2014-02-03	66	left	choroid	plaque radiotherapy	9.7	8.6	2.3	2013-03-15		Uncertain
male	2014-02-10	63	right	choroid	plaque radiotherapy	11.9	11	3	2013-01-08	No	Good
female	2017-05-22	56	left	choroid	plaque radiotherapy	13.4	10.7	4.1	2013-01-29	No	Good
male	2014-03-03	43	right	choroid	plaque radiotherapy	10.3	8.9	2.3	2013-01-22	No	Good
female	2014-03-17	62	left	choroid	plaque radiotherapy	9	7.3	2.6	2013-02-05	No	Good
male	2014-03-24	48	right	choroid	plaque radiotherapy	7.2	6.7	1.4	2016-11-11
female	2014-06-02	35	right	choroid	plaque radiotherapy	12.7	12	3.6	2013-02-12	No	Good
male	2014-04-07	44	left	choroid	plaque radiotherapy	10.8	10.8	1.9
female	2014-04-14	44	left	choroid	plaque radiotherapy	6.2	6.1	1.3
male	2014-05-12	19	right	choroid	plaque radiotherapy	4.9	4.2	0.9
male	2014-05-19	63	right	choroid	plaque radiotherapy	13.9	11.2	5.7	2013-04-16		Uncertain
male	2014-05-19	38	right	choroid	plaque radiotherapy	13.2	12.6	4.6	2013-04-02	Yes	Bad					2015-04-21
female	2014-06-09	45	left	choroid	plaque radiotherapy	13.2	11.8	4.8	2013-03-22	No	Good
male	2014-06-23	54	left	choroid	plaque radiotherapy	7.1	6.6	2.3	2013-03-26	No	Good
male	2014-06-16	91	right	choroid	plaque radiotherapy	15.9	10.9	3.7	2013-04-09	No	Good					2015-01-14
female	2014-06-30	78	left	choroid	plaque radiotherapy	14.4	13.6	5	2013-04-09	No	Good					2018-03-28
female	2014-06-30	65	right	ciliary body	plaque radiotherapy	9.4	8.5	3	2013-04-09	No
male	2014-08-18	32	right	choroid	plaque radiotherapy	14.4	12.5	4.5	2013-04-16	Yes	Bad		2017-02-16
male	2014-08-11	72	right	choroid	plaque radiotherapy	9.9	8.2	3.5	2013-04-19	Yes	Bad
female	2014-08-11	28	left	choroid	plaque radiotherapy	11.4	10.7	3.2	2013-04-23	No	Good
male	2014-09-01	85	left	choroid	plaque radiotherapy	11.5	8.2	5.7
female	2014-09-08	57	right	choroid	plaque radiotherapy	13.7	11.9	5.1	2013-04-30	Yes	Bad					2014-11-11
male	2014-09-15	78	right	choroid	plaque radiotherapy	6.8	5.9	1.5								2019-06-25
female	2014-09-29	54	left	choroid	plaque radiotherapy	18.4	16.1	3.7	2013-05-14	No	Uncertain
male	2014-09-22	75	right	choroid	plaque radiotherapy	9.5	8.3	2.9
female	2014-09-29	87	right	choroid	plaque radiotherapy	7.7	6.9	2.1								2018-02-14
female	2014-10-06	58	right	choroid	plaque radiotherapy	14.7	14.5	5.1	2013-05-21	Yes	Bad
male	2014-10-06	57	left	choroid	plaque radiotherapy	7.5	6.7	1.7
male	2014-10-20	62	left	choroid	plaque radiotherapy	11.9	11.6	4.2	2013-12-03	No	Good
female	2014-10-27	86	right	choroid	plaque radiotherapy	8.3	5.5	2.1	2013-06-11	No	Good
male	2014-12-10	73	left	choroid	plaque radiotherapy	11.3	10.6	4.3	2013-06-25	Yes	Bad
male	2014-11-03	70	right	choroid	plaque radiotherapy	12	9.8	2.7	2013-05-22	Yes	Bad
female	2014-11-03	61	left	choroid	plaque radiotherapy	12.4	11.8	5	2013-06-11	Yes	Bad
male	2014-11-17	79	right	choroid	plaque radiotherapy	6.5	5.8	1.4
female	2014-12-01	70	left	choroid	plaque radiotherapy	13.3	11.5	4.2	2013-06-11
male	2014-12-01	53	right	choroid	plaque radiotherapy	10.1	8	2.3	2013-06-25	No	Good
male	2014-12-08	68	left	choroid	plaque radiotherapy	9.1	8.2	3.4
male	2014-12-08	62	left	choroid	plaque radiotherapy	8.5	7.3	1.7	2013-07-09	No	Good
female	2014-12-08	64	right	choroid	plaque radiotherapy	9.8	8.8	3.5	2013-07-19							2020-09-26
male	2014-12-08	70	right	choroid	plaque radiotherapy	12	10.6	4.8	2013-12-17	Yes	Bad
male	2014-12-22	76	left	choroid	plaque radiotherapy	7.3	5.3	1.1
male	2014-12-22	75	right	choroid	plaque radiotherapy	8.9	7.6	1.9								2015-03-21
female	2015-01-05	44	right	choroid	plaque radiotherapy	9.8	7.8	2.4	2013-08-23	No	Good
female	2015-01-31	73	left	choroid	plaque radiotherapy	11.2	9.7	3.1	2013-08-06	No	Good
female	2015-01-19	53	right	choroid	plaque radiotherapy	8.9	8	3
male	2015-01-31	54	left	choroid	plaque radiotherapy	10.6	8.9	2.4	2013-09-24
female	2015-01-31	54	right	choroid	plaque radiotherapy	9.2	8.7	2.1	2013-08-16
female	2015-02-02	64	right	choroid	plaque radiotherapy	7.3	7	2.2
male	2015-02-02	52	right	choroid	plaque radiotherapy	12.3	11.7	2.2	2013-08-13	No	Good
female	2015-02-02	58	right	choroid	plaque radiotherapy	11.8	8.9	3.5	2013-08-20
female	2015-02-16	55	left	choroid	plaque radiotherapy	9.1	7.8	1.6
female	2015-02-23	48	left	ciliary body	plaque radiotherapy	4.6	4.4	3.1
female	2015-02-23	82	left	choroid	plaque radiotherapy	7	6.9	1.8
female	2015-02-23	83	right	choroid	plaque radiotherapy	7.6	5.5	1.4
male	2015-03-09	78	left	choroid	plaque radiotherapy	9.7	8.9	2.2
female	2015-03-16	70	left	choroid	plaque radiotherapy	10.9	10.3	5.1	2013-10-08
male	2015-03-16	59	right	choroid	plaque radiotherapy	11	9.1	2.2
male	2015-03-16	59	right	choroid	plaque radiotherapy	8.9	8.6	1.9
female	2015-03-23	58	left	choroid	plaque radiotherapy	10.1	10	2.4
female	2015-04-02	52	left	choroid	plaque radiotherapy	14	13.7	5.5	2013-10-29	Yes	Bad		2018-10-17
male	2015-04-13	74	right	choroid	plaque radiotherapy	8.6	7.2	1.6
male	2015-04-13	56	right	choroid	plaque radiotherapy	10.1	7.5	1.5
male	2018-02-12	81	left	choroid	plaque radiotherapy	8.1	7.4	2.7								2017-02-15
female	2015-04-27	53	left	choroid	plaque radiotherapy	14.3	12.8	5.4	2013-11-12	Yes	Bad
female	2015-05-11	53	right	choroid	plaque radiotherapy	10.5	9.7	3.8	2013-12-17	No	Good
female	2015-05-11	70	right	choroid	plaque radiotherapy	11.4	7.9	2.7								2018-04-22
male	2015-05-11	75	right	choroid	plaque radiotherapy	8.7	7.8	1.2
male	2015-05-18	43	left	ciliary body	plaque radiotherapy	4.1	3.8	2.7
male	2015-06-01	81	right	ciliary body	plaque radiotherapy	10.2	8.8	3.2
male	2015-06-01	71	right	choroid	plaque radiotherapy	10.5	8.6	4	2013-12-03	Yes	Bad
female	2015-06-22	46	right	ciliary body	plaque radiotherapy	4.5	4.4	2.5
male	2015-06-29	66	right	choroid	plaque radiotherapy	11	7.6	2.4	2014-01-07	No	Good
female	2015-07-06	81	left	choroid	plaque radiotherapy	10.2	9.7	2.1
female	2015-07-06	67	left	choroid	plaque radiotherapy	5.1	4.5	1.7
female	2015-07-13	90	right	choroid	plaque radiotherapy	7	6.8	2								2019-09-17
male	2015-07-13	64	right	choroid	plaque radiotherapy	14.2	11.9	5
female	2015-08-03	64	left	choroid	plaque radiotherapy	9.1	9.1	2.9	2014-01-24	No	Good
male	2015-08-03	55	left	choroid	plaque radiotherapy	10.6	9	4.1	2014-02-25	No	Good
female	2015-08-24	44	left	choroid	plaque radiotherapy	6.6	6.4	1.2	2014-01-28	No	Good
male	2015-08-17	66	left	choroid	plaque radiotherapy	7.7	6.7	1.8	2014-02-04	No	Good
male	2015-08-22	86	right	choroid	plaque radiotherapy	10.8	8.3	2.3
female	2015-09-21	26	right	choroid	plaque radiotherapy	13	10.8	3.1
male	2015-09-14	72	right	choroid	plaque radiotherapy	7.3	6.7	1.3
female	2018-04-09	59	right	choroid	plaque radiotherapy	9.5	7.8	1.2	2014-03-04	No	Good
male	2015-09-28	72	right	choroid	plaque radiotherapy	10.2	8.9	2.7
female	2015-10-05	39	left	choroid	plaque radiotherapy	10.1	9.8	2.4	2014-03-11	No	Good
female	2015-10-12	71	left	choroid	plaque radiotherapy	12.9	9.7	1.8
female	2015-10-12	89	left	choroid	plaque radiotherapy	8.3	7.6	2.3								2019-12-03
male	2015-10-12	71	left	choroid	plaque radiotherapy	10.1	8.8	2.8
female	2015-10-24	46	left	choroid	plaque radiotherapy	15.3	14.1	3.9	2014-04-08	No	Good
female	2015-10-26	69	right	choroid	plaque radiotherapy	8.2	7.2	2.4	2014-04-11	Yes	Uncertain
male	2015-11-16	50	right	choroid	plaque radiotherapy	14.8	10.1	4.9	2014-05-27	No	Uncertain
male	2015-11-09	56	right	choroid	plaque radiotherapy	8.3	7.4	2.6	2014-04-29	No	Good
male	2015-11-09	69	left	choroid	plaque radiotherapy	10.8	10.2	5.4	2014-05-09	Yes	Uncertain
female	2015-11-16	72	left	choroid	plaque radiotherapy	13.6	8.4	1.6	2014-05-13	No	Good
female	2016-01-04	46	left	choroid	plaque radiotherapy	8.2	7.9	2
female	2021-04-12	61	right	choroid	plaque radiotherapy	13.3	9.2	3.8								2019-06-18
male	2015-12-07	65	right	choroid	plaque radiotherapy	11.7	10.3	4.1	2014-06-10	Yes	Bad
female	2015-11-28	75	left	choroid	plaque radiotherapy	7.8	5.2	1.8
male	2015-12-14	55	left	choroid	plaque radiotherapy	6.9	4.1	1.4	2017-02-10	Yes	Bad
female	2015-12-14	84	right	choroid	plaque radiotherapy	13.2	10.1	3.5
male	2015-12-14	69	left	choroid	plaque radiotherapy	13.8	13.6	3.1
female	2015-12-14	59	left	choroid	plaque radiotherapy	12.7	11.4	3.6	2014-08-05	Yes	Bad
female	2016-01-04	37	left	choroid	plaque radiotherapy	7.4	7.4	1.8	2014-07-01	Yes	Uncertain
female	2016-01-11	26	left	ciliary body	plaque radiotherapy	8.5	7.9	3
female	2016-01-18	72	right	choroid	plaque radiotherapy	10.4	9.4	2.2
female	2016-01-18	41	left	choroid	plaque radiotherapy	8.8	6.2	1.8
male	2016-01-14	69	left	choroid	plaque radiotherapy	10.2	9.2	8								2020-10-31
male	2016-02-06	62	left	choroid	plaque radiotherapy	12.9	12.2	4.7
female	2016-02-08	85	right	choroid	plaque radiotherapy	11.6	10.7	3.9								2015-12-10
male	2016-02-08	66	right	choroid	plaque radiotherapy	13.7	12.7	4	2014-09-23	Yes	Uncertain
male	2016-02-15	55	left	choroid	plaque radiotherapy	8.2	7.1	3.2
female	2016-03-12	36	right	choroid	plaque radiotherapy	10	6.7	3	2014-09-23	No	Good
male	2016-03-14	34	right	choroid	plaque radiotherapy	12.3	11.7	4.5
male	2016-03-14	64	right	choroid	plaque radiotherapy	8.3	8	2	2014-11-07	Yes	Bad		2020-10-01
male	2016-03-14	78	right	choroid	plaque radiotherapy	7.5	7	1.8
female	2016-03-07	23	right	choroid	plaque radiotherapy	11.8	9.1	2.4	2014-10-24	No	Good
male	2016-03-21	75	left	choroid	plaque radiotherapy	7.1	6.3	1.5
male	2016-03-14	69	left	choroid	plaque radiotherapy	10.2	10	3.7	2014-10-21	Yes	Bad					2022-12-17
male	2016-04-02	49	left	choroid	plaque radiotherapy	9.6	9.6	3.9	2014-11-07	Yes	Bad
female	2016-04-02	45	right	choroid	plaque radiotherapy	7.7	6.6	2.1	2014-11-25	Yes	Bad
male	2016-04-04	60	right	choroid	plaque radiotherapy	8.9	8.8	2.5	2014-11-04	No	Good
male	2016-04-11	87	left	choroid	plaque radiotherapy	15.1	13.7	4.8								2017-05-03
female	2016-04-11	48	right	choroid	plaque radiotherapy	8.5	8.3	2
female	2016-04-11	44	left	choroid	plaque radiotherapy	11	10.8	2.4
female	2016-04-18	56	left	choroid	plaque radiotherapy	8.4	7.5	1.9	2014-11-25	No	Good
female	2016-04-25	64	right	choroid	plaque radiotherapy	11.6	10.2	2.8								2020-07-02
female	2016-04-25	65	left	choroid	plaque radiotherapy	9.6	8.9	3.5	2014-12-09	No	Good		2022-10-13
female	2016-05-07	73	left	choroid	plaque radiotherapy	8.8	8	1.1	2018-03-20	No	Good
male	2016-05-07	68	right	choroid	plaque radiotherapy	9.2	7.2	2.2
female	2016-05-09	73	right	choroid	plaque radiotherapy	9.2	9	1.8
female	2016-05-09	62	right	choroid	plaque radiotherapy	8	7.9	2.7
male	2016-05-23	67	right	choroid	plaque radiotherapy	10.2	9.8	2.9
female	2016-06-06	72	right	choroid	plaque radiotherapy	12.2	9.4	2
female	2016-06-20	58	right	choroid	plaque radiotherapy	13.9	9.7	4.6	2014-12-09		Uncertain		2016-12-22			2019-07-30	Y
male	2016-06-20	66	right	choroid	plaque radiotherapy	8.8	7.4	2.6
female	2016-07-04	67	right	choroid	plaque radiotherapy	8.8	7.4	3.4
male	2016-07-04	63	right	choroid	plaque radiotherapy	12.6	10.9	3.5	2015-01-06	No	Good
male	2016-07-04	68	right	choroid	plaque radiotherapy	10.1	9.5	1.6
female	2016-07-11	61	left	choroid	plaque radiotherapy	11.3	11.2	5	2015-03-24	No	Good
female	2016-07-16	74	left	choroid	plaque radiotherapy	10.5	8.4	2.6
male	2016-08-13	56	left	choroid	plaque radiotherapy	9.4	9.2	1.4	2020-02-18	No	Good
female	2016-08-15	47	right	choroid	plaque radiotherapy	10.1	8	2
female	2016-08-15	52	right	choroid	plaque radiotherapy	14.5	14.4	4	2017-07-14
female	2016-09-05	51	left	choroid	plaque radiotherapy	14	12.4	5.8
female	2016-08-22	56	left	choroid	plaque radiotherapy	8.8	8.7	2.3	2016-07-12	No	Good
male	2016-09-05	57	left	choroid	plaque radiotherapy	11.7	10.1	3.8	2015-03-24	Yes	Bad		2020-10-01
male	2016-09-26	56	right	ciliary body	plaque radiotherapy	9.8	9.7	3.6	2015-02-17	No	Good
female	2016-10-03	49	left	choroid	plaque radiotherapy	8.9	8.5	2	2015-03-03	Yes	Uncertain
male	2016-10-17	72	right	choroid	plaque radiotherapy	11.7	11	2.2								2016-06-05
female	2016-10-17	52	right	choroid	plaque radiotherapy	9.5	9.5	2.7	2015-04-14		Uncertain		2019-06-01
female	2020-12-07	68	right	choroid	plaque radiotherapy	13.2	11.3	4.1	2015-03-24	Yes	Bad		2018-04-30
female	2016-10-31	32	left	choroid	plaque radiotherapy	10.6	8.8	4.1	2015-05-05	No	Good
male	2016-11-07	77	right	choroid	plaque radiotherapy	11.7	6.9	1.8								2017-04-30
female	2016-11-07	74	left	choroid	plaque radiotherapy	11.5	10.3	2.7
[truncated: 1,314 more rows]

## Sheet: Vitrectomy characteristics
Sex	Age at primary management	Tumour eye	Tumour Origin	Treatment	Co-morbidities	Indication for vitrectomy	Tumour thickness (mm)	Tumour longitudinal diameter (mm)	Tumour transverse diameter (mm)	Pathology date	Monosomy 3	Survival result	Enucleation	Metastatic Disease	Definite tumour recurrence	DOD	Metastatic Mortality	Time to all cause death from date of vitro (days)	Time to all cause death from date of vitro (years)	Time to all cause death from date of first visit (days)	Time to all cause death from date of first visit (years)	Time to metastatic death (days) from vitro	Time to metastatic death (years) from vitro	Time to metastatic death (days) from first visit	Time to metastatic death (years) from first visit	Time to enucleation from first visit (days)	Time to enucleation from first visit (years)	Metastatic Disease	Date of vitrectomy	Date of first visit	Days to metastasis from first visit	Years to mets from first visit
[truncated: 70 more rows]

[truncated: 2 more sheets: Vitrectomy visual acuities, Flat retina]
